# Supplementary material for: Mortality trends of Oral Cancer in the United States: a retrospective analysis
Source: Front Oncol. 2026 Jun 30;16:1850969. doi: 10.3389/fonc.2026.1850969 (PMC13366416; doi:10.3389/fonc.2026.1850969)
Supplement: Supplementary file 1 [file DataSheet1.zip]

Archive with 19 entries (18 files):
- data1/
- data1/Age 2021-2024.txt
- data1/Age1999-2020.txt
- data1/Census Region 2021-2024.txt
- data1/Census region1999-2020.txt
- data1/Race Hispanic  2021-2024.txt
- data1/Race Hispanic 1999-2020.txt
- data1/Race NH Black 1999-2020.txt
- data1/Race NH Black 2021-2024.txt
- data1/Race NH Other 1999-2020.txt
- data1/Race NH Other 2021-2024.txt
- data1/Race NH White 1999-2020.txt
- data1/Race NH White 2021-2024.txt
- data1/Sex 1999-2020.txt
- data1/Sex 2021-2024.txt
- data1/Urbanization Metropolitan 1999-2020.txt
- data1/Urbanization Nonmetropolitan 1999-2020.txt
- data1/USA 2021-2024.txt
- data1/USA1999-2020.txt
