# Supplementary material for: Mortality trends of Oral Cancer in the United States: a retrospective analysis
Source: Front Oncol. 2026 Jun 30;16:1850969. doi: 10.3389/fonc.2026.1850969 (PMC13366416; doi:10.3389/fonc.2026.1850969)
Supplement: Supplementary file 1 [file DataSheet1.zip › data1/Age 2021-2024.txt]

Notes	Ten-Year Age Groups	Ten-Year Age Groups Code	Year	Year Code	Deaths	Population	Crude Rate	Crude Rate Lower 95% Confidence Interval	Crude Rate Upper 95% Confidence Interval	Crude Rate Standard Error	% of Total Deaths
	25-34 years	25-34	2021	2021	52	45495105	0.114298011	0.085363469	0.149886982	0.015850282	0.11%
	25-34 years	25-34	2022	2022	65	45501300	0.142853061	0.110251136	0.182077655	0.017718741	0.14%
	25-34 years	25-34	2023	2023	60	45542516	0.131745027	0.100535948	0.169582199	0.01700821	0.13%
	25-34 years	25-34	2024	2024	73	46453864	0.157145162	0.123176664	0.19758647	0.01839245	0.15%
Total	25-34 years	25-34			250	182992785	0.136617408	0.119682139	0.153552678	0.008640444	0.53%
	35-44 years	35-44	2021	2021	216	43403854	0.49765166	0.431284283	0.564019037	0.033860907	0.46%
	35-44 years	35-44	2022	2022	205	43695365	0.469157312	0.404933271	0.533381354	0.032767368	0.43%
	35-44 years	35-44	2023	2023	197	44390693	0.443786719	0.38181447	0.505758968	0.031618495	0.42%
	35-44 years	35-44	2024	2024	207	45539224	0.4545532	0.392629683	0.516476718	0.031593631	0.44%
Total	35-44 years	35-44			825	177029136	0.466024983	0.434224164	0.497825801	0.016224907	1.74%
	45-54 years	45-54	2021	2021	886	40688436	2.177522872	2.034138461	2.320907282	0.073155312	1.87%
	45-54 years	45-54	2022	2022	866	40431645	2.141886634	1.999229463	2.284543804	0.072784271	1.83%
	45-54 years	45-54	2023	2023	788	40493781	1.945977828	1.810105552	2.081850104	0.06932259	1.66%
	45-54 years	45-54	2024	2024	800	40780356	1.961728829	1.825787956	2.097669701	0.069357588	1.69%
Total	45-54 years	45-54			3340	162394218	2.056723473	1.986971139	2.126475806	0.035587925	7.05%
	55-64 years	55-64	2021	2021	2675	42803064	6.249552602	6.012719117	6.486386087	0.120833411	5.64%
	55-64 years	55-64	2022	2022	2903	42085437	6.89787301	6.646945806	7.148800214	0.128024084	6.12%
	55-64 years	55-64	2023	2023	2647	41854411	6.324303548	6.083373034	6.565234062	0.122923732	5.58%
	55-64 years	55-64	2024	2024	2766	41661725	6.639187408	6.391761649	6.886613167	0.126237632	5.84%
Total	55-64 years	55-64			10991	168404637	6.526542378	6.404525297	6.648559458	0.062253612	23.19%
	65-74 years	65-74	2021	2021	3587	33666122	10.65462782	10.30594651	11.00330913	0.177898627	7.57%
	65-74 years	65-74	2022	2022	3662	33788439	10.83802658	10.48699425	11.18905891	0.179098126	7.73%
	65-74 years	65-74	2023	2023	3733	34685284	10.76248936	10.41723449	11.10774423	0.176150443	7.88%
	65-74 years	65-74	2024	2024	3896	35444962	10.99168903	10.64653653	11.33684154	0.176098217	8.22%
Total	65-74 years	65-74			14878	137584807	10.81369399	10.63993076	10.98745721	0.088654707	31.39%
	75-84 years	75-84	2021	2021	2515	16206075	15.51887178	14.91234886	16.12539471	0.309450473	5.31%
	75-84 years	75-84	2022	2022	2731	17520545	15.58741466	15.00280053	16.17202879	0.298272517	5.76%
	75-84 years	75-84	2023	2023	2877	18368097	15.66302704	15.09067684	16.23537724	0.292015408	6.07%
	75-84 years	75-84	2024	2024	3082	19299813	15.96906664	15.40527415	16.53285914	0.28764923	6.50%
Total	75-84 years	75-84			11205	71394530	15.69447968	15.4038787	15.98508065	0.148265802	23.64%
	85+ years	85+	2021	2021	1450	5975756	24.26471228	23.01575606	25.5136685	0.637222563	3.06%
	85+ years	85+	2022	2022	1445	6485868	22.27920766	21.13046727	23.42794804	0.586092033	3.05%
	85+ years	85+	2023	2023	1472	6194980	23.76117437	22.54731027	24.97503847	0.619318419	3.11%
	85+ years	85+	2024	2024	1544	6435143	23.99325081	22.79645099	25.19005064	0.610612156	3.26%
Total	85+ years	85+			5911	25091747	23.55754663	22.95698767	24.15810559	0.306407633	12.47%
Total					47400	924891860	5.124923469	5.078785945	5.171060994	0.023539553	100.00%
---
Dataset: Underlying Cause of Death, 2018-2024, Single Race
Query Parameters:
ICD-10 Codes: C00.0 (External upper lip - Malignant neoplasms); C00.1 (External lower lip - Malignant neoplasms); C00.2
(External lip, unspecified - Malignant neoplasms); C00.3 (Upper lip, inner aspect - Malignant neoplasms); C00.4 (Lower lip,
inner aspect - Malignant neoplasms); C00.5 (Lip, unspecified, inner aspect - Malignant neoplasms); C00.6 (Commissure of lip -
Malignant neoplasms); C00.8 (Overlapping lesion of lip - Malignant neoplasms); C00.9 (Lip, unspecified - Malignant neoplasms);
C01 (Malignant neoplasm of base of tongue); C02.0 (Dorsal surface of tongue - Malignant neoplasms); C02.1 (Border of tongue -
Malignant neoplasms); C02.2 (Ventral surface of tongue - Malignant neoplasms); C02.3 (Anterior two-thirds of tongue, part
unspecified - Malignant neoplasms); C02.4 (Lingual tonsil - Malignant neoplasms); C02.8 (Overlapping lesion of tongue -
Malignant neoplasms); C02.9 (Tongue, unspecified - Malignant neoplasms); C03.0 (Upper gum - Malignant neoplasms); C03.1 (Lower
gum - Malignant neoplasms); C03.9 (Gum, unspecified - Malignant neoplasms); C04.0 (Anterior floor of mouth - Malignant
neoplasms); C04.1 (Lateral floor of mouth - Malignant neoplasms); C04.8 (Overlapping lesion of floor of mouth - Malignant
neoplasms); C04.9 (Floor of mouth, unspecified - Malignant neoplasms); C05.0 (Hard palate - Malignant neoplasms); C05.1 (Soft
palate - Malignant neoplasms); C05.2 (Uvula - Malignant neoplasms); C05.8 (Overlapping lesion of palate - Malignant neoplasms);
C05.9 (Palate, unspecified - Malignant neoplasms); C06.0 (Cheek mucosa - Malignant neoplasms); C06.1 (Vestibule of mouth -
Malignant neoplasms); C06.2 (Retromolar area - Malignant neoplasms); C06.8 (Overlapping lesion of other and unspecified parts of
mouth - Malignant neoplasms); C06.9 (Mouth, unspecified - Malignant neoplasms); C07 (Malignant neoplasm of parotid gland); C08.0
(Submandibular gland - Malignant neoplasms); C08.1 (Sublingual gland - Malignant neoplasms); C08.8 (Overlapping lesion of major
salivary glands - Malignant neoplasms); C08.9 (Major salivary gland, unspecified - Malignant neoplasms); C09.0 (Tonsillar fossa
- Malignant neoplasms); C09.1 (Tonsillar pillar (anterior)(posterior) - Malignant neoplasms); C09.8 (Overlapping lesion of
tonsil - Malignant neoplasms); C09.9 (Tonsil, unspecified - Malignant neoplasms); C10.0 (Vallecula - Malignant neoplasms); C10.1
(Anterior surface of epiglottis - Malignant neoplasms); C10.2 (Lateral wall of oropharynx - Malignant neoplasms); C10.3
(Posterior wall of oropharynx - Malignant neoplasms); C10.4 (Branchial cleft - Malignant neoplasms); C10.8 (Overlapping lesion
of oropharynx - Malignant neoplasms); C10.9 (Oropharynx, unspecified - Malignant neoplasms); C11.0 (Superior wall of nasopharynx
- Malignant neoplasms); C11.1 (Posterior wall of nasopharynx - Malignant neoplasms); C11.2 (Lateral wall of nasopharynx -
Malignant neoplasms); C11.3 (Anterior wall of nasopharynx - Malignant neoplasms); C11.8 (Overlapping lesion of nasopharynx -
Malignant neoplasms); C11.9 (Nasopharynx, unspecified - Malignant neoplasms); C12 (Malignant neoplasm of pyriform sinus); C13.0
(Postcricoid region - Malignant neoplasms); C13.1 (Aryepiglottic fold, hypopharyngeal aspect - Malignant neoplasms); C13.2
(Posterior wall of hypopharynx - Malignant neoplasms); C13.8 (Overlapping lesion of hypopharynx - Malignant neoplasms); C13.9
(Hypopharynx, unspecified - Malignant neoplasms); C14.0 (Pharynx, unspecified - Malignant neoplasms); C14.2 (Malignant neoplasm
of Waldeyer ring); C14.8 (Overlapping lesion of lip, oral cavity and pharynx - Malignant neoplasms)
Ten-Year Age Groups: 25-34 years; 35-44 years; 45-54 years; 55-64 years; 65-74 years; 75-84 years; 85+ years
Year/Month: 2021; 2022; 2023; 2024
Group By: Ten-Year Age Groups; Year
Show Totals: True
Show Zero Values: True
Show Suppressed: True
Calculate Rates Per: 100,000
Rate Options: Default intercensal populations for years 2001-2009 (except Infant Age Groups)
---
Help: See http://wonder.cdc.gov/wonder/help/ucd-expanded.html for more information.
---
Query Date: Apr 8, 2026 1:21:34 PM
---
Suggested Citation: Centers for Disease Control and Prevention, National Center for Health Statistics. National Vital Statistics
System, Mortality 2018-2024 on CDC WONDER Online Database, released in 2026. Data are from the Multiple Cause of Death Files,
2018-2024, as compiled from data provided by the 57 vital statistics jurisdictions through the Vital Statistics Cooperative
Program. Accessed at http://wonder.cdc.gov/ucd-icd10-expanded.html on Apr 8, 2026 1:21:34 PM
---
Caveats:
1. Deaths of persons with Age "Not Stated" are included in "All" counts and rates, but are not distributed among age groups,
so are not included in age-specific counts, age-specific rates or in any age-adjusted rates. More information:
http://wonder.cdc.gov/wonder/help/ucd-expanded.html#Not Stated.
2. The method used to calculate 95% confidence intervals is documented here: More information:
http://wonder.cdc.gov/wonder/help/ucd-expanded.html#Confidence-Intervals.
3. The method used to calculate standard errors is documented here: More information:
http://wonder.cdc.gov/wonder/help/ucd-expanded.html#Standard-Errors.
4. The population figures for year 2024 are single-race estimates of the July 1 resident population, from the Vintage 2024
postcensal series released by the Census Bureau on June 27, 2024. The 2024 series is based on the Modified Blended Base produced
by the US Census Bureau in lieu of the April 1, 2020 decennial population count. The Modified Blended Base consists of the blend
of Vintage 2020 postcensal population estimates for April 1, 2020, 2020 Demographic Analysis Estimates, and 2020 Census data
from the internal Census Edited File (CEF). The population figures for year 2023 are single-race estimates of the July 1
resident population, from the Vintage 2023 postcensal series released by the Census Bureau on June 27, 2024. The 2023 series is
based on the Modified Blended Base produced by the US Census Bureau in lieu of the April 1, 2020 decennial population count. The
Modified Blended Base consists of the blend of Vintage 2020 postcensal population estimates for April 1, 2020, 2020 Demographic
Analysis Estimates, and 2020 Census data from the internal Census Edited File (CEF). The population figures for years 2022 are
single-race estimates of the July 1 resident population, from the Vintage 2022 postcensal series released by the Census Bureau
on June 22, 2023. The 2022 series is based on the Modified Blended Base produced by the US Census Bureau in lieu of the April 1,
2020 decennial population count. The Modified Blended Base consists of the blend of Vintage 2020 postcensal population estimates
for April 1, 2020, 2020 Demographic Analysis Estimates, and 2020 Census data from the internal Census Edited File (CEF). The
population figures for years 2021 are single-race estimates of the July 1 resident population, based on the Blended Base
produced by the US Census Bureau in lieu of the April 1, 2020 decennial population count, from the Vintage 2021 postcensal
series released by the Census Bureau on June 30, 2022. The population figures for year 2020 are single-race estimates of the
July 1 resident population, from the Vintage 2020 postcensal series based on April 2010 Census, released by the Census Bureau on
July 27, 2021. The population figures for year 2019 are single-race estimates of the July 1 resident population, from the
Vintage 2019 postcensal series based on April 2010 Census, released by the Census Bureau on June 25, 2020. The population
figures for year 2018 are single-race estimates of the July 1 resident population, from the Vintage 2018 postcensal series based
on April 2010 Census, released by the Census Bureau on June 20, 2019. More information:
http://wonder.cdc.gov/wonder/help/ucd-expanded.html#Population Data.
5. Connecticut population estimates for 2022 and later years are reported for 9 planning regions as county equivalent areas,
instead of the former 8 legacy counties in the Vintage 2022 postcensal series released by the Census Bureau on June 22, 2023,
and in the Vintage 2023 postcensal series released by the Census Bureau on June 27, 2024. Populations estimates for the former
counties are not available for 2022 and later years. More information:
http://wonder.cdc.gov/wonder/help/ucd-expanded.html#Connecticut-2022.
6. After the creation of the final 2023 dataset, North Carolina updated the cause of death information for over 900 death
certificates to include a cause of death code indicating drug overdose (ICD-10 underlying cause-of-death codes: X40-X44,
X60-X64, X85, and Y10-Y14). Jurisdictions can continue to update death certificates after the closing of the mortality file. As
a result, users should consider that the actual death count for drug overdose deaths for North Carolina in 2023 is over 4,400
deaths, with a crude rate of approximately 41.0 per 100,000 population, and an age-adjusted rate of approximately 42.1 per
100,000 population. These deaths will not be updated on the final mortality datasets.
7. Changes to cause of death classification affect reporting trends. More information:
http://wonder.cdc.gov/wonder/help/ucd-expanded.html#ICD-10 Changes.
