# Supplementary material for: Mortality trends of Oral Cancer in the United States: a retrospective analysis
Source: Front Oncol. 2026 Jun 30;16:1850969. doi: 10.3389/fonc.2026.1850969 (PMC13366416; doi:10.3389/fonc.2026.1850969)
Supplement: Supplementary file 1 [file DataSheet1.zip › data1/Age1999-2020.txt]

Notes	Ten-Year Age Groups	Ten-Year Age Groups Code	Year	Year Code	Deaths	Population	Crude Rate	Crude Rate Lower 95% Confidence Interval	Crude Rate Upper 95% Confidence Interval	Crude Rate Standard Error	% of Total Deaths
	25-34 years	25-34	1999	1999	43	40178406	0.107022663	0.077452301	0.144158457	0.016320803	0.02%
	25-34 years	25-34	2000	2000	50	39891724	0.125339281	0.093029321	0.165244801	0.017725651	0.03%
	25-34 years	25-34	2001	2001	56	39471522	0.141874438	0.107170532	0.184235308	0.018958769	0.03%
	25-34 years	25-34	2002	2002	57	39349646	0.144855179	0.109711864	0.187677266	0.019186537	0.03%
	25-34 years	25-34	2003	2003	59	39243795	0.150342239	0.114448029	0.193930964	0.019572892	0.03%
	25-34 years	25-34	2004	2004	43	39266556	0.109507949	0.079250902	0.147506112	0.016699806	0.02%
	25-34 years	25-34	2005	2005	54	39258647	0.137549315	0.103331172	0.179471595	0.018718091	0.03%
	25-34 years	25-34	2006	2006	41	39395179	0.104073648	0.074685331	0.141187352	0.016253573	0.02%
	25-34 years	25-34	2007	2007	44	39713463	0.110793662	0.080502675	0.148734952	0.016702773	0.02%
	25-34 years	25-34	2008	2008	53	40207473	0.131816292	0.09873963	0.172418346	0.01810636	0.03%
	25-34 years	25-34	2009	2009	49	40723342	0.120324113	0.089016982	0.159074493	0.017189159	0.03%
	25-34 years	25-34	2010	2010	43	41063948	0.104714724	0.075782046	0.141049687	0.015968846	0.02%
	25-34 years	25-34	2011	2011	56	41790498	0.134001753	0.101223584	0.174011997	0.017906737	0.03%
	25-34 years	25-34	2012	2012	55	42309321	0.129994996	0.09793043	0.169206686	0.017528522	0.03%
	25-34 years	25-34	2013	2013	56	42844587	0.130704959	0.098733219	0.169730846	0.017466185	0.03%
	25-34 years	25-34	2014	2014	57	43516504	0.130984787	0.099206568	0.169706509	0.017349359	0.03%
	25-34 years	25-34	2015	2015	66	44137202	0.14953372	0.115649379	0.190244275	0.018406328	0.03%
	25-34 years	25-34	2016	2016	62	44677243	0.138773111	0.106395956	0.17790019	0.017624203	0.03%
	25-34 years	25-34	2017	2017	54	45342672	0.119093114	0.08946632	0.155390313	0.01620652	0.03%
	25-34 years	25-34	2018	2018	62	45697774	0.135674005	0.104019903	0.17392729	0.017230616	0.03%
	25-34 years	25-34	2019	2019	54	45940321	0.117543802	0.088302431	0.153368802	0.015995685	0.03%
	25-34 years	25-34	2020	2020	41	46069646	0.088995691	0.063865088	0.120732445	0.013898792	0.02%
Total	25-34 years	25-34			1155	920089469	0.12553127	0.11829163	0.132770911	0.003693694	0.61%
	35-44 years	35-44	1999	1999	291	45076677	0.645566664	0.571392839	0.719740489	0.037843788	0.15%
	35-44 years	35-44	2000	2000	293	45148527	0.648969124	0.574659289	0.723278958	0.037913181	0.15%
	35-44 years	35-44	2001	2001	283	45051752	0.628166469	0.554978853	0.701354086	0.037340621	0.15%
	35-44 years	35-44	2002	2002	258	44640649	0.577948587	0.507424832	0.648472341	0.035981507	0.14%
	35-44 years	35-44	2003	2003	274	44154206	0.620552434	0.547074105	0.694030763	0.037488943	0.14%
	35-44 years	35-44	2004	2004	256	43800275	0.584471216	0.512873492	0.65606894	0.036529451	0.13%
	35-44 years	35-44	2005	2005	258	43505538	0.59302795	0.520664147	0.665391752	0.036920307	0.14%
	35-44 years	35-44	2006	2006	272	43243801	0.628991887	0.554240946	0.703742828	0.038138235	0.14%
	35-44 years	35-44	2007	2007	251	42796230	0.586500259	0.513941906	0.659058613	0.037019568	0.13%
	35-44 years	35-44	2008	2008	236	42192486	0.559341301	0.487977667	0.630704935	0.036410017	0.12%
	35-44 years	35-44	2009	2009	205	41487811	0.494121032	0.426479649	0.561762416	0.03451091	0.11%
	35-44 years	35-44	2010	2010	231	41070606	0.562446047	0.48991383	0.634978264	0.037006233	0.12%
	35-44 years	35-44	2011	2011	184	40627954	0.452890146	0.387450637	0.518329654	0.033387504	0.10%
	35-44 years	35-44	2012	2012	229	40516420	0.565202947	0.49199761	0.638408285	0.037349662	0.12%
	35-44 years	35-44	2013	2013	195	40452690	0.482044581	0.414385519	0.549703643	0.034519929	0.10%
	35-44 years	35-44	2014	2014	191	40513133	0.47145206	0.404590435	0.538313684	0.034113074	0.10%
	35-44 years	35-44	2015	2015	174	40589783	0.428679306	0.364983041	0.492375571	0.032498094	0.09%
	35-44 years	35-44	2016	2016	177	40470156	0.437359322	0.3729264	0.501792244	0.03287394	0.09%
	35-44 years	35-44	2017	2017	189	40875370	0.462381136	0.396459909	0.528302362	0.033633279	0.10%
	35-44 years	35-44	2018	2018	182	41277888	0.440914031	0.376855895	0.504972167	0.032682722	0.10%
	35-44 years	35-44	2019	2019	182	41659144	0.436878876	0.373406987	0.500350765	0.032383617	0.10%
	35-44 years	35-44	2020	2020	187	42136192	0.443799003	0.38018956	0.507408446	0.032453797	0.10%
Total	35-44 years	35-44			4998	931287288	0.536676498	0.521797608	0.551555387	0.00759127	2.62%
	45-54 years	45-54	1999	1999	1061	36577819	2.900665018	2.726124622	3.075205414	0.089051222	0.56%
	45-54 years	45-54	2000	2000	1068	37677952	2.834548969	2.664546821	3.004551117	0.08673579	0.56%
	45-54 years	45-54	2001	2001	1076	39386268	2.731916616	2.568680078	2.895153154	0.083283948	0.56%
	45-54 years	45-54	2002	2002	1101	39992194	2.753037255	2.590417052	2.915657459	0.082969492	0.58%
	45-54 years	45-54	2003	2003	1131	40819954	2.770703759	2.609225201	2.932182317	0.082387019	0.59%
	45-54 years	45-54	2004	2004	1193	41629930	2.865726654	2.703107906	3.028345402	0.082968749	0.63%
	45-54 years	45-54	2005	2005	1123	42495904	2.642607626	2.488046997	2.797168256	0.078857464	0.59%
	45-54 years	45-54	2006	2006	1128	43286159	2.605913821	2.45383751	2.757990133	0.077589955	0.59%
	45-54 years	45-54	2007	2007	1136	43939939	2.58534724	2.435003348	2.735691131	0.076706067	0.60%
	45-54 years	45-54	2008	2008	1144	44460447	2.573073546	2.423967498	2.722179593	0.076074514	0.60%
	45-54 years	45-54	2009	2009	1043	44867088	2.324643846	2.183562257	2.465725435	0.071980402	0.55%
	45-54 years	45-54	2010	2010	1157	45006716	2.570727444	2.422596625	2.718858264	0.075576949	0.61%
	45-54 years	45-54	2011	2011	1151	44718203	2.573895914	2.425196455	2.722595374	0.075867071	0.60%
	45-54 years	45-54	2012	2012	1166	44268738	2.633912898	2.482728072	2.785097724	0.077135115	0.61%
	45-54 years	45-54	2013	2013	1089	43767532	2.488145779	2.340364999	2.635926559	0.075398357	0.57%
	45-54 years	45-54	2014	2014	1083	43458851	2.492012502	2.343592627	2.640432376	0.075724426	0.57%
	45-54 years	45-54	2015	2015	1009	43188161	2.33628841	2.19213101	2.480445811	0.073549694	0.53%
	45-54 years	45-54	2016	2016	1037	42786679	2.423651529	2.276136296	2.571166763	0.075262874	0.54%
	45-54 years	45-54	2017	2017	962	42374952	2.270209061	2.126747885	2.413670238	0.073194478	0.50%
	45-54 years	45-54	2018	2018	916	41631699	2.2002465	2.057758046	2.342734953	0.072698191	0.48%
	45-54 years	45-54	2019	2019	825	40874902	2.018353463	1.880624169	2.156082757	0.070270048	0.43%
	45-54 years	45-54	2020	2020	842	40366133	2.085907015	1.945012213	2.226801817	0.071885103	0.44%
Total	45-54 years	45-54			23441	927576220	2.527123863	2.494772354	2.559475371	0.016505872	12.28%
	55-64 years	55-64	1999	1999	1616	23778026	6.796190735	6.464830071	7.127551399	0.169061563	0.85%
	55-64 years	55-64	2000	2000	1642	24274684	6.764248713	6.437066969	7.091430457	0.166929461	0.86%
	55-64 years	55-64	2001	2001	1740	25105295	6.930808819	6.605148108	7.25646953	0.166153424	0.91%
	55-64 years	55-64	2002	2002	1811	26703332	6.781925192	6.4695692	7.094281184	0.159365302	0.95%
	55-64 years	55-64	2003	2003	1826	28008945	6.519345873	6.220319353	6.818372394	0.152564551	0.96%
	55-64 years	55-64	2004	2004	1781	29305304	6.077398139	5.795143038	6.359653241	0.144007705	0.93%
	55-64 years	55-64	2005	2005	1936	30641497	6.318229165	6.036780775	6.599677555	0.143596117	1.01%
	55-64 years	55-64	2006	2006	1823	31930113	5.709344029	5.447254935	5.971433123	0.133718926	0.96%
	55-64 years	55-64	2007	2007	2019	33128434	6.094462539	5.828620706	6.360304373	0.135633589	1.06%
	55-64 years	55-64	2008	2008	1995	34157063	5.840666102	5.584367049	6.096965154	0.130764823	1.05%
	55-64 years	55-64	2009	2009	2032	35405600	5.739205098	5.489661768	5.988748427	0.127318025	1.06%
	55-64 years	55-64	2010	2010	2214	36482729	6.068624965	5.81583632	6.32141361	0.128973799	1.16%
	55-64 years	55-64	2011	2011	2322	38062140	6.100550311	5.852411911	6.34868871	0.126601224	1.22%
	55-64 years	55-64	2012	2012	2355	38586202	6.103217933	5.856716474	6.349719391	0.12576605	1.23%
	55-64 years	55-64	2013	2013	2382	39316431	6.058535679	5.815229655	6.301841704	0.124135727	1.25%
	55-64 years	55-64	2014	2014	2521	40077581	6.290299806	6.04474921	6.535850403	0.125280917	1.32%
	55-64 years	55-64	2015	2015	2662	40877819	6.512089111	6.264704671	6.759473552	0.126216551	1.39%
	55-64 years	55-64	2016	2016	2764	41463144	6.666161158	6.41764029	6.914682025	0.126796361	1.45%
	55-64 years	55-64	2017	2017	2638	41995658	6.281601779	6.041890165	6.521313393	0.122301844	1.38%
	55-64 years	55-64	2018	2018	2695	42272636	6.375282582	6.134582563	6.615982602	0.122806133	1.41%
	55-64 years	55-64	2019	2019	2708	42448537	6.379489592	6.139209564	6.619769621	0.122591851	1.42%
	55-64 years	55-64	2020	2020	2827	42403677	6.666874668	6.421112257	6.912637078	0.125388985	1.48%
Total	55-64 years	55-64			48309	766424847	6.303162037	6.246953728	6.359370346	0.028677709	25.31%
	65-74 years	65-74	1999	1999	1896	18418909	10.2937693	9.830416986	10.75712161	0.236404242	0.99%
	65-74 years	65-74	2000	2000	1959	18390986	10.65195743	10.18025483	11.12366004	0.240664595	1.03%
	65-74 years	65-74	2001	2001	1912	18384179	10.40024686	9.93406457	10.86642916	0.23784811	1.00%
	65-74 years	65-74	2002	2002	1898	18388535	10.32164879	9.857286391	10.78601119	0.23691959	0.99%
	65-74 years	65-74	2003	2003	1874	18500915	10.12922874	9.670614375	10.58784311	0.233986922	0.98%
	65-74 years	65-74	2004	2004	1874	18667533	10.03881981	9.584298823	10.49334079	0.23189846	0.98%
	65-74 years	65-74	2005	2005	1835	18881697	9.718406137	9.273740999	10.16307128	0.226869968	0.96%
	65-74 years	65-74	2006	2006	1814	19203027	9.446427378	9.011711984	9.881142773	0.221793569	0.95%
	65-74 years	65-74	2007	2007	1915	19698727	9.721440375	9.286026465	10.15685429	0.222149954	1.00%
	65-74 years	65-74	2008	2008	1941	20505679	9.465670461	9.044561305	9.886779618	0.21485161	1.02%
	65-74 years	65-74	2009	2009	1930	21233099	9.08958226	8.684053798	9.495110723	0.206902277	1.01%
	65-74 years	65-74	2010	2010	2007	21713429	9.243127836	8.838736963	9.647518708	0.206321874	1.05%
	65-74 years	65-74	2011	2011	2062	22481738	9.171888757	8.776002414	9.5677751	0.201982828	1.08%
	65-74 years	65-74	2012	2012	2231	23985392	9.301494843	8.915519968	9.687469719	0.196925957	1.17%
	65-74 years	65-74	2013	2013	2308	25216766	9.152640747	8.779231916	9.526049579	0.19051471	1.21%
	65-74 years	65-74	2014	2014	2471	26398290	9.360454787	8.99137807	9.729531504	0.188304447	1.29%
	65-74 years	65-74	2015	2015	2657	27550517	9.644102141	9.277392697	10.01081159	0.187096655	1.39%
	65-74 years	65-74	2016	2016	2824	28630330	9.86366556	9.499866089	10.22746503	0.185611975	1.48%
	65-74 years	65-74	2017	2017	2969	29683446	10.00220797	9.642419817	10.36199611	0.183565382	1.56%
	65-74 years	65-74	2018	2018	2997	30492316	9.828705698	9.476813991	10.1805974	0.179536585	1.57%
	65-74 years	65-74	2019	2019	3138	31483433	9.967146848	9.618407896	10.3158858	0.177928037	1.64%
	65-74 years	65-74	2020	2020	3317	32549398	10.19066466	9.843859267	10.53747006	0.176941529	1.74%
Total	65-74 years	65-74			49829	510458341	9.761619313	9.675908256	9.84733037	0.043730131	26.11%
	75-84 years	75-84	1999	1999	1744	12224914	14.26594903	13.59639828	14.93549978	0.341607524	0.91%
	75-84 years	75-84	2000	2000	1626	12361180	13.154084	12.51470788	13.79346012	0.326212306	0.85%
	75-84 years	75-84	2001	2001	1787	12593618	14.18972689	13.53181486	14.84763893	0.335669406	0.94%
	75-84 years	75-84	2002	2002	1721	12764864	13.48232147	12.84533485	14.1193081	0.324993177	0.90%
	75-84 years	75-84	2003	2003	1692	12896438	13.11990179	12.49474857	13.74505502	0.318955727	0.89%
	75-84 years	75-84	2004	2004	1774	12989903	13.65676095	13.02124424	14.29227765	0.324243217	0.93%
	75-84 years	75-84	2005	2005	1673	13074802	12.79560486	12.18245177	13.40875795	0.312833209	0.88%
	75-84 years	75-84	2006	2006	1760	13095151	13.44008939	12.81217289	14.06800589	0.320365561	0.92%
	75-84 years	75-84	2007	2007	1741	13087439	13.30283182	12.67794583	13.92771781	0.318819382	0.91%
	75-84 years	75-84	2008	2008	1633	13076102	12.48843119	11.88271265	13.09414972	0.30904007	0.86%
	75-84 years	75-84	2009	2009	1687	13022775	12.95422827	12.3360552	13.57240133	0.315394419	0.88%
	75-84 years	75-84	2010	2010	1721	13061122	13.17650964	12.55397142	13.79904787	0.317621541	0.90%
	75-84 years	75-84	2011	2011	1768	13175230	13.41912058	12.79360375	14.0446374	0.319141238	0.93%
	75-84 years	75-84	2012	2012	1771	13272634	13.34324445	12.72179153	13.96469737	0.317067817	0.93%
	75-84 years	75-84	2013	2013	1735	13446519	12.90296768	12.29581776	13.51011759	0.309770367	0.91%
	75-84 years	75-84	2014	2014	1870	13682690	13.66690322	13.04745446	14.28635198	0.316045285	0.98%
	75-84 years	75-84	2015	2015	1869	13923174	13.42366331	12.81507659	14.03225003	0.310503429	0.98%
	75-84 years	75-84	2016	2016	1974	14233534	13.86865693	13.25684647	14.4804674	0.312148197	1.03%
	75-84 years	75-84	2017	2017	1987	14706551	13.51098568	12.91690672	14.10506464	0.30310151	1.04%
	75-84 years	75-84	2018	2018	2010	15394374	13.05671799	12.48590734	13.62752864	0.291229923	1.05%
	75-84 years	75-84	2019	2019	2217	15969872	13.88239054	13.30451078	14.4602703	0.294836612	1.16%
	75-84 years	75-84	2020	2020	2264	16451547	13.76162376	13.19474845	14.32849906	0.289222096	1.19%
Total	75-84 years	75-84			40024	298504433	13.40817609	13.27681536	13.53953681	0.067020777	20.97%
	85+ years	85+	1999	1999	800	4154018	19.25846253	17.92391916	20.5930059	0.680889472	0.42%
	85+ years	85+	2000	2000	824	4239587	19.43585543	18.10877842	20.76293244	0.677080107	0.43%
	85+ years	85+	2001	2001	814	4312494	18.87538858	17.57868781	20.17208935	0.661582027	0.43%
	85+ years	85+	2002	2002	857	4368808	19.61633471	18.3029755	20.92969392	0.670081229	0.45%
	85+ years	85+	2003	2003	879	4466176	19.68126648	18.3801545	20.98237846	0.663832642	0.46%
	85+ years	85+	2004	2004	875	4545883	19.24818567	17.97279908	20.52357225	0.65070744	0.46%
	85+ years	85+	2005	2005	867	4693299	18.4731465	17.24347984	19.70281316	0.627380947	0.45%
	85+ years	85+	2006	2006	865	4865929	17.77666711	16.59199447	18.96133974	0.604424815	0.45%
	85+ years	85+	2007	2007	942	5039545	18.69216368	17.49847742	19.88584994	0.609023602	0.49%
	85+ years	85+	2008	2008	998	5195840	19.20767383	18.01597758	20.39937008	0.608008291	0.52%
	85+ years	85+	2009	2009	954	5367301	17.77429662	16.64638698	18.90220625	0.5754641	0.50%
	85+ years	85+	2010	2010	1068	5493433	19.44139484	18.27539668	20.60739301	0.594897021	0.56%
	85+ years	85+	2011	2011	1089	5737173	18.98147398	17.85408946	20.10885849	0.575196181	0.57%
	85+ years	85+	2012	2012	1098	5887330	18.65022005	17.54705915	19.75338095	0.562837195	0.58%
	85+ years	85+	2013	2013	1068	6040789	17.67980971	16.61946266	18.74015675	0.540993391	0.56%
	85+ years	85+	2014	2014	1197	6162231	19.42478301	18.32434604	20.52521997	0.561447433	0.63%
	85+ years	85+	2015	2015	1297	6287161	20.62934288	19.50662283	21.75206293	0.572816351	0.68%
	85+ years	85+	2016	2016	1316	6380331	20.62588916	19.51148992	21.7402884	0.56857104	0.69%
	85+ years	85+	2017	2017	1309	6468682	20.23596151	19.13971029	21.33221274	0.559311851	0.69%
	85+ years	85+	2018	2018	1279	6544503	19.54311886	18.47205671	20.61418101	0.546460281	0.67%
	85+ years	85+	2019	2019	1352	6604958	20.46947157	19.37834695	21.56059619	0.556696237	0.71%
	85+ years	85+	2020	2020	1340	6658420	20.1248945	19.04734486	21.20244413	0.549770222	0.70%
Total	85+ years	85+			23088	119513891	19.31825649	19.06906635	19.56744662	0.127137823	12.10%
Total					190844	4473854489	4.265762341	4.246623596	4.284901087	0.009764666	100.00%
---
Dataset: Underlying Cause of Death, 1999-2020
Query Parameters:
ICD-10 Codes: C00.0 (External upper lip - Malignant neoplasms); C00.1 (External lower lip - Malignant neoplasms); C00.2
(External lip, unspecified - Malignant neoplasms); C00.3 (Upper lip, inner aspect - Malignant neoplasms); C00.4 (Lower lip,
inner aspect - Malignant neoplasms); C00.5 (Lip, unspecified, inner aspect - Malignant neoplasms); C00.6 (Commissure of lip -
Malignant neoplasms); C00.8 (Overlapping lesion of lip - Malignant neoplasms); C00.9 (Lip, unspecified - Malignant neoplasms);
C01 (Malignant neoplasm of base of tongue); C02.0 (Dorsal surface of tongue - Malignant neoplasms); C02.1 (Border of tongue -
Malignant neoplasms); C02.2 (Ventral surface of tongue - Malignant neoplasms); C02.3 (Anterior two-thirds of tongue, part
unspecified - Malignant neoplasms); C02.4 (Lingual tonsil - Malignant neoplasms); C02.8 (Overlapping lesion of tongue -
Malignant neoplasms); C02.9 (Tongue, unspecified - Malignant neoplasms); C03.0 (Upper gum - Malignant neoplasms); C03.1 (Lower
gum - Malignant neoplasms); C03.9 (Gum, unspecified - Malignant neoplasms); C04.0 (Anterior floor of mouth - Malignant
neoplasms); C04.1 (Lateral floor of mouth - Malignant neoplasms); C04.8 (Overlapping lesion of floor of mouth - Malignant
neoplasms); C04.9 (Floor of mouth, unspecified - Malignant neoplasms); C05.0 (Hard palate - Malignant neoplasms); C05.1 (Soft
palate - Malignant neoplasms); C05.2 (Uvula - Malignant neoplasms); C05.8 (Overlapping lesion of palate - Malignant neoplasms);
C05.9 (Palate, unspecified - Malignant neoplasms); C06.0 (Cheek mucosa - Malignant neoplasms); C06.1 (Vestibule of mouth -
Malignant neoplasms); C06.2 (Retromolar area - Malignant neoplasms); C06.8 (Overlapping lesion of other and unspecified parts of
mouth - Malignant neoplasms); C06.9 (Mouth, unspecified - Malignant neoplasms); C07 (Malignant neoplasm of parotid gland); C08.0
(Submandibular gland - Malignant neoplasms); C08.1 (Sublingual gland - Malignant neoplasms); C08.8 (Overlapping lesion of major
salivary glands - Malignant neoplasms); C08.9 (Major salivary gland, unspecified - Malignant neoplasms); C09.0 (Tonsillar fossa
- Malignant neoplasms); C09.1 (Tonsillar pillar (anterior)(posterior) - Malignant neoplasms); C09.8 (Overlapping lesion of
tonsil - Malignant neoplasms); C09.9 (Tonsil, unspecified - Malignant neoplasms); C10.0 (Vallecula - Malignant neoplasms); C10.1
(Anterior surface of epiglottis - Malignant neoplasms); C10.2 (Lateral wall of oropharynx - Malignant neoplasms); C10.3
(Posterior wall of oropharynx - Malignant neoplasms); C10.4 (Branchial cleft - Malignant neoplasms); C10.8 (Overlapping lesion
of oropharynx - Malignant neoplasms); C10.9 (Oropharynx, unspecified - Malignant neoplasms); C11.0 (Superior wall of nasopharynx
- Malignant neoplasms); C11.1 (Posterior wall of nasopharynx - Malignant neoplasms); C11.2 (Lateral wall of nasopharynx -
Malignant neoplasms); C11.3 (Anterior wall of nasopharynx - Malignant neoplasms); C11.8 (Overlapping lesion of nasopharynx -
Malignant neoplasms); C11.9 (Nasopharynx, unspecified - Malignant neoplasms); C12 (Malignant neoplasm of pyriform sinus); C13.0
(Postcricoid region - Malignant neoplasms); C13.1 (Aryepiglottic fold, hypopharyngeal aspect - Malignant neoplasms); C13.2
(Posterior wall of hypopharynx - Malignant neoplasms); C13.8 (Overlapping lesion of hypopharynx - Malignant neoplasms); C13.9
(Hypopharynx, unspecified - Malignant neoplasms); C14.0 (Pharynx, unspecified - Malignant neoplasms); C14.2 (Malignant neoplasm
of Waldeyer ring); C14.8 (Overlapping lesion of lip, oral cavity and pharynx - Malignant neoplasms)
Ten-Year Age Groups: 25-34 years; 35-44 years; 45-54 years; 55-64 years; 65-74 years; 75-84 years; 85+ years
Group By: Ten-Year Age Groups; Year
Show Totals: True
Show Zero Values: True
Show Suppressed: True
Calculate Rates Per: 100,000
Rate Options: Default intercensal populations for years 2001-2009 (except Infant Age Groups)
---
Help: See http://wonder.cdc.gov/wonder/help/ucd.html for more information.
---
Query Date: Apr 8, 2026 11:48:12 AM
---
Suggested Citation: Centers for Disease Control and Prevention, National Center for Health Statistics. National Vital Statistics
System, Mortality 1999-2020 on CDC WONDER Online Database, released in 2021. Data are from the Multiple Cause of Death Files,
1999-2020, as compiled from data provided by the 57 vital statistics jurisdictions through the Vital Statistics Cooperative
Program. Accessed at http://wonder.cdc.gov/ucd-icd10.html on Apr 8, 2026 11:48:12 AM
---
Caveats:
1. As of April 3, 2017, the underlying cause of death has been revised for 125 deaths in 2014. More information:
http://wonder.cdc.gov/wonder/help/ucd.html#2014-Revision.
2. Circumstances in Georgia for the years 2008 and 2009 have resulted in unusually high death counts for the ICD-10 cause of
death code R99, "Other ill-defined and unspecified causes of mortality." Caution should be used in interpreting these data.
More information: http://wonder.cdc.gov/wonder/help/ucd.html#Georgia-Reporting-Anomalies.
3. Circumstances in New Jersey for the year 2009 have resulted in unusually high death counts for the ICD-10 cause of death code
R99, "Other ill-defined and unspecified causes of mortality" and therefore unusually low death counts in other ICD-10 codes,
most notably R95, "Sudden Infant Death Syndrome" and X40-X49, "Unintentional poisoning." Caution should be used in
interpreting these data. More information: http://wonder.cdc.gov/wonder/help/ucd.html#New-Jersey-Reporting-Anomalies.
4. Circumstances in California resulted in unusually high death counts for the ICD-10 cause of death code R99, "Other
ill-defined and unspecified causes of mortality" for deaths occurring in years 2000 and 2001. Caution should be used in
interpreting these data. More information: http://wonder.cdc.gov/wonder/help/ucd.html#California-Reporting-Anomalies.
5. Deaths of persons with Age "Not Stated" are included in "All" counts and rates, but are not distributed among age groups,
so are not included in age-specific counts, age-specific rates or in any age-adjusted rates. More information:
http://wonder.cdc.gov/wonder/help/ucd.html#Not Stated.
6. The method used to calculate 95% confidence intervals is documented here: More information:
http://wonder.cdc.gov/wonder/help/ucd.html#Confidence-Intervals.
7. The method used to calculate standard errors is documented here: More information:
http://wonder.cdc.gov/wonder/help/ucd.html#Standard-Errors.
8. The population figures for year 2020 are bridged-race estimates of the July 1 resident population, from the Vintage 2020
postcensal series released by NCHS on September 22, 2021. The population figures for year 2019 are bridged-race estimates of the
July 1 resident population, from the Vintage 2019 postcensal series released by NCHS on July 9, 2020. The population figures for
year 2018 are bridged-race estimates of the July 1 resident population, from the Vintage 2018 postcensal series released by NCHS
on June 25, 2019. The population figures for year 2017 are bridged-race estimates of the July 1 resident population, from the
Vintage 2017 postcensal series released by NCHS on June 27, 2018. The population figures for year 2016 are bridged-race
estimates of the July 1 resident population, from the Vintage 2016 postcensal series released by NCHS on June 26, 2017. The
population figures for year 2015 are bridged-race estimates of the July 1 resident population, from the Vintage 2015 postcensal
series released by NCHS on June 28, 2016. The population figures for year 2014 are bridged-race estimates of the July 1 resident
population, from the Vintage 2014 postcensal series released by NCHS on June 30, 2015. The population figures for year 2013 are
bridged-race estimates of the July 1 resident population, from the Vintage 2013 postcensal series released by NCHS on June 26,
2014. The population figures for year 2012 are bridged-race estimates of the July 1 resident population, from the Vintage 2012
postcensal series released by NCHS on June 13, 2013. The population figures for year 2011 are bridged-race estimates of the July
1 resident population, from the Vintage 2011 postcensal series released by NCHS on July 18, 2012. Population figures for 2010
are April 1 Census counts. The population figures for years 2001 - 2009 are bridged-race estimates of the July 1 resident
population, from the revised intercensal county-level 2000 - 2009 series released by NCHS on October 26, 2012. Population
figures for 2000 are April 1 Census counts. Population figures for 1999 are from the 1990-1999 intercensal series of July 1
estimates. Population figures for the infant age groups are the number of live births. <br/><b>Note:</b> Rates and population
figures for years 2001 - 2009 differ slightly from previously published reports, due to use of the population estimates which
were available at the time of release.
9. Changes to cause of death classification affect reporting trends. More information:
http://wonder.cdc.gov/wonder/help/ucd.html#ICD-10 Changes.
