# Supplementary material for: Mortality trends of Oral Cancer in the United States: a retrospective analysis
Source: Front Oncol. 2026 Jun 30;16:1850969. doi: 10.3389/fonc.2026.1850969 (PMC13366416; doi:10.3389/fonc.2026.1850969)
Supplement: Supplementary file 1 [file DataSheet1.zip › data1/Census region1999-2020.txt]

Notes	Census Region	Census Region Code	Year	Year Code	Deaths	Population	Crude Rate	Crude Rate Lower 95% Confidence Interval	Crude Rate Upper 95% Confidence Interval	Crude Rate Standard Error	Age Adjusted Rate	Age Adjusted Rate Lower 95% Confidence Interval	Age Adjusted Rate Upper 95% Confidence Interval	Age Adjusted Rate Standard Error	% of Total Deaths
	Census Region 1: Northeast	CENS-R1	1999	1999	1448	35633134	4.063633583	3.854325341	4.272941826	0.10678992	3.966879038	3.762327904	4.171430173	0.104362824	0.76%
	Census Region 1: Northeast	CENS-R1	2000	2000	1390	35788687	3.883908901	3.679726782	4.08809102	0.10417455	3.789601964	3.590175363	3.989028564	0.101748266	0.73%
	Census Region 1: Northeast	CENS-R1	2001	2001	1524	36006250	4.232598507	4.020092769	4.445104246	0.108421295	4.056018695	3.852227842	4.259809548	0.103974925	0.80%
	Census Region 1: Northeast	CENS-R1	2002	2002	1416	36185082	3.913214844	3.709389522	4.117040165	0.103992511	3.735121037	3.540163129	3.930078944	0.09946832	0.74%
	Census Region 1: Northeast	CENS-R1	2003	2003	1399	36346948	3.849016429	3.647320571	4.050712287	0.10290605	3.637866882	3.446889277	3.828844488	0.097437554	0.73%
	Census Region 1: Northeast	CENS-R1	2004	2004	1498	36462699	4.108308055	3.900260237	4.316355873	0.106146846	3.849601252	3.654082196	4.045120308	0.09975462	0.78%
	Census Region 1: Northeast	CENS-R1	2005	2005	1371	36559788	3.750021745	3.551516892	3.948526599	0.101277987	3.496260414	3.310531894	3.681988935	0.094759449	0.72%
	Census Region 1: Northeast	CENS-R1	2006	2006	1370	36682176	3.734783891	3.537013503	3.932554278	0.100903259	3.438591295	3.255657398	3.62152519	0.09333362	0.72%
	Census Region 1: Northeast	CENS-R1	2007	2007	1397	36846338	3.791421552	3.59260161	3.990241494	0.101438746	3.453110778	3.27074205	3.635479507	0.09304527	0.73%
	Census Region 1: Northeast	CENS-R1	2008	2008	1424	37084149	3.839915539	3.640470725	4.039360353	0.101757558	3.467981693	3.286669521	3.649293864	0.09250621	0.75%
	Census Region 1: Northeast	CENS-R1	2009	2009	1384	37339597	3.706520989	3.511242462	3.901799516	0.099631901	3.314624432	3.138287539	3.490961325	0.089967803	0.73%
	Census Region 1: Northeast	CENS-R1	2010	2010	1519	37543347	4.045989826	3.842519083	4.249460569	0.103811604	3.631237959	3.446451494	3.816024424	0.094278809	0.80%
	Census Region 1: Northeast	CENS-R1	2011	2011	1416	37864117	3.739688423	3.54490147	3.934475376	0.099381099	3.267365765	3.095369357	3.439362173	0.087753269	0.74%
	Census Region 1: Northeast	CENS-R1	2012	2012	1490	38158527	3.904762886	3.706492613	4.103033158	0.101158302	3.412077914	3.236532029	3.587623798	0.089564227	0.78%
	Census Region 1: Northeast	CENS-R1	2013	2013	1457	38437194	3.790599283	3.595958352	3.985240213	0.099306597	3.262261927	3.092088866	3.432434987	0.08682299	0.76%
	Census Region 1: Northeast	CENS-R1	2014	2014	1489	38710627	3.846488976	3.651112076	4.041865876	0.099682092	3.265822457	3.097403638	3.434241275	0.085927969	0.78%
	Census Region 1: Northeast	CENS-R1	2015	2015	1611	38965872	4.134387138	3.932494983	4.336279292	0.103006201	3.486638344	3.313446197	3.659830491	0.08836334	0.84%
	Census Region 1: Northeast	CENS-R1	2016	2016	1631	39040202	4.177744777	3.974990046	4.380499508	0.103446291	3.484739745	3.312402044	3.657077446	0.087927399	0.85%
	Census Region 1: Northeast	CENS-R1	2017	2017	1639	39417175	4.15808591	3.956778365	4.359393456	0.102707931	3.454141535	3.282877554	3.625405516	0.087379582	0.86%
	Census Region 1: Northeast	CENS-R1	2018	2018	1606	39321978	4.084229944	3.884476863	4.283983025	0.101914837	3.317818433	3.15205721	3.483579656	0.084572053	0.84%
	Census Region 1: Northeast	CENS-R1	2019	2019	1679	39381333	4.26344126	4.059506617	4.467375903	0.104048287	3.417962136	3.25092151	3.585002762	0.085224809	0.88%
	Census Region 1: Northeast	CENS-R1	2020	2020	1752	39418559	4.444606917	4.236482815	4.65273102	0.106185767	3.557602692	3.386675306	3.728530078	0.08720785	0.92%
Total	Census Region 1: Northeast	CENS-R1			32910	827193779	3.978511545	3.935526959	4.021496132	0.021930912	3.520769353	3.482469278	3.559069428	0.019540855	17.24%
	Census Region 2: Midwest	CENS-R2	1999	1999	1583	41293967	3.833489769	3.644642842	4.022336696	0.096350473	3.789258545	3.602522094	3.975994996	0.095273699	0.83%
	Census Region 2: Midwest	CENS-R2	2000	2000	1634	41504992	3.936875834	3.745986456	4.127765212	0.09739254	3.884523148	3.696039481	4.073006814	0.096165136	0.86%
	Census Region 2: Midwest	CENS-R2	2001	2001	1598	41762990	3.826354387	3.63874573	4.013963044	0.095718703	3.762213518	3.577632955	3.946794081	0.094173756	0.84%
	Census Region 2: Midwest	CENS-R2	2002	2002	1687	41970731	4.019467757	3.827659597	4.211275917	0.097861306	3.898339587	3.7120896	4.084589574	0.095025503	0.88%
	Census Region 2: Midwest	CENS-R2	2003	2003	1695	42200881	4.016503826	3.82528995	4.207717702	0.0975581	3.861943323	3.677758993	4.046127654	0.093971597	0.89%
	Census Region 2: Midwest	CENS-R2	2004	2004	1726	42455980	4.065387255	3.873592116	4.257182395	0.097854663	3.895648304	3.71118336	4.080113247	0.094114767	0.90%
	Census Region 2: Midwest	CENS-R2	2005	2005	1653	42748579	3.866795198	3.680384507	4.053205888	0.095107495	3.665783476	3.488421687	3.843145264	0.090490708	0.87%
	Census Region 2: Midwest	CENS-R2	2006	2006	1695	43084311	3.934146701	3.746853605	4.121439798	0.095557702	3.690363861	3.513653972	3.86707375	0.090158107	0.89%
	Census Region 2: Midwest	CENS-R2	2007	2007	1784	43424366	4.108292566	3.91764994	4.298935191	0.097266646	3.819505376	3.641132465	3.997878287	0.091006587	0.93%
	Census Region 2: Midwest	CENS-R2	2008	2008	1763	43718509	4.03261694	3.844374786	4.220859095	0.096041916	3.685241667	3.511975455	3.858507878	0.088401128	0.92%
	Census Region 2: Midwest	CENS-R2	2009	2009	1733	44010460	3.937700265	3.752304656	4.123095874	0.094589597	3.565710491	3.39653219	3.734888792	0.08631546	0.91%
	Census Region 2: Midwest	CENS-R2	2010	2010	1760	44248465	3.977539108	3.791709806	4.16336841	0.094810868	3.579934611	3.411037115	3.748832108	0.086172192	0.92%
	Census Region 2: Midwest	CENS-R2	2011	2011	1865	44584105	4.183105167	3.993253054	4.372957281	0.096863323	3.700700655	3.530698802	3.870702507	0.086735639	0.98%
	Census Region 2: Midwest	CENS-R2	2012	2012	1991	44817227	4.442488153	4.247347965	4.637628341	0.09956132	3.899370451	3.725700601	4.073040301	0.088607066	1.04%
	Census Region 2: Midwest	CENS-R2	2013	2013	1859	45090597	4.122810794	3.935393449	4.310228138	0.095621094	3.569204676	3.403962086	3.734447267	0.084307444	0.97%
	Census Region 2: Midwest	CENS-R2	2014	2014	2081	45360409	4.587701138	4.390588192	4.784814085	0.10056783	3.922620692	3.751143476	4.094097907	0.087488375	1.09%
	Census Region 2: Midwest	CENS-R2	2015	2015	2183	45628315	4.784309918	4.583609393	4.985010443	0.102398227	4.026825231	3.855137912	4.198512549	0.087595571	1.14%
	Census Region 2: Midwest	CENS-R2	2016	2016	2298	45802491	5.017194371	4.812058322	5.222330419	0.104661249	4.190242676	4.015465573	4.36501978	0.089171992	1.20%
	Census Region 2: Midwest	CENS-R2	2017	2017	2292	46143783	4.967082998	4.763730186	5.17043581	0.103751435	4.08870925	3.917898995	4.259519504	0.087148089	1.20%
	Census Region 2: Midwest	CENS-R2	2018	2018	2277	46405110	4.906787205	4.70524232	5.10833209	0.102829023	4.026461831	3.857309324	4.195614338	0.086302299	1.19%
	Census Region 2: Midwest	CENS-R2	2019	2019	2344	46589364	5.031191239	4.827511377	5.234871102	0.103918297	4.050738168	3.883729075	4.217747261	0.085208721	1.23%
	Census Region 2: Midwest	CENS-R2	2020	2020	2460	46721679	5.26522174	5.057153792	5.473289688	0.106157116	4.222378076	4.051573422	4.39318273	0.087145232	1.29%
Total	Census Region 2: Midwest	CENS-R2			41961	969567311	4.327806798	4.2863972	4.369216397	0.021127346	3.865658826	3.828445507	3.902872145	0.018986387	21.99%
	Census Region 3: South	CENS-R3	1999	1999	2946	64108630	4.595325154	4.429383296	4.761267011	0.084664213	4.687941454	4.518526295	4.857356612	0.086436306	1.54%
	Census Region 3: South	CENS-R3	2000	2000	2984	64843390	4.601856874	4.436740642	4.766973106	0.084242975	4.663451991	4.495993177	4.830910804	0.08543817	1.56%
	Census Region 3: South	CENS-R3	2001	2001	3000	65874012	4.554148	4.391179907	4.717116093	0.083146986	4.584480802	4.42024393	4.748717674	0.083794323	1.57%
	Census Region 3: South	CENS-R3	2002	2002	2993	66758178	4.483345846	4.322723873	4.643967818	0.081949986	4.484847656	4.323911419	4.645783893	0.082110325	1.57%
	Census Region 3: South	CENS-R3	2003	2003	3001	67639133	4.436780702	4.278038998	4.595522406	0.080990665	4.418160955	4.259637542	4.576684367	0.080879292	1.57%
	Census Region 3: South	CENS-R3	2004	2004	3054	68718205	4.444237157	4.28661445	4.601859863	0.080419748	4.379102235	4.223263143	4.534941327	0.079509741	1.60%
	Census Region 3: South	CENS-R3	2005	2005	3084	69951038	4.408798051	4.253194647	4.564401455	0.079389492	4.286968234	4.1350281	4.438908368	0.077520477	1.62%
	Census Region 3: South	CENS-R3	2006	2006	3020	71198336	4.241672165	4.090389314	4.392955016	0.077185128	4.124695222	3.976899666	4.272490777	0.075405896	1.58%
	Census Region 3: South	CENS-R3	2007	2007	3234	72387467	4.467624209	4.313644782	4.621603636	0.078560932	4.313250609	4.163637397	4.46286382	0.076333271	1.69%
	Census Region 3: South	CENS-R3	2008	2008	3127	73529724	4.252701941	4.103643328	4.401760554	0.076050313	4.029101343	3.886939175	4.171263512	0.072531719	1.64%
	Census Region 3: South	CENS-R3	2009	2009	3134	74596130	4.201290335	4.054198261	4.348382409	0.075046976	3.959916842	3.819988329	4.099845354	0.071392098	1.64%
	Census Region 3: South	CENS-R3	2010	2010	3428	75419767	4.545227513	4.393070739	4.697384287	0.077631007	4.238544753	4.095345296	4.381744209	0.073060947	1.80%
	Census Region 3: South	CENS-R3	2011	2011	3548	76650163	4.628822511	4.476510275	4.781134748	0.077710325	4.263404433	4.121553065	4.405255801	0.072373147	1.86%
	Census Region 3: South	CENS-R3	2012	2012	3562	77681893	4.585367146	4.43478162	4.735952671	0.07682935	4.190070405	4.050776618	4.329364192	0.071068259	1.87%
	Census Region 3: South	CENS-R3	2013	2013	3679	78693557	4.675096844	4.524025606	4.826168083	0.077077162	4.214265304	4.076202887	4.35232772	0.070440008	1.93%
	Census Region 3: South	CENS-R3	2014	2014	3816	79945474	4.77325333	4.621804343	4.924702317	0.077269891	4.248829719	4.112329262	4.385330176	0.06964309	2.00%
	Census Region 3: South	CENS-R3	2015	2015	3858	81260812	4.747675915	4.597860665	4.897491166	0.076436352	4.150119782	4.017218547	4.283021018	0.067806753	2.02%
	Census Region 3: South	CENS-R3	2016	2016	4093	82405493	4.966901903	4.814734797	5.119069009	0.077636279	4.275216866	4.142345016	4.408088717	0.067791761	2.14%
	Census Region 3: South	CENS-R3	2017	2017	4036	83659214	4.824334113	4.675494727	4.973173499	0.075938462	4.135797513	4.006250738	4.265344288	0.066095293	2.11%
	Census Region 3: South	CENS-R3	2018	2018	4068	84717024	4.801868394	4.654305946	4.949430842	0.075286963	4.093625454	3.965657316	4.221593593	0.065289867	2.13%
	Census Region 3: South	CENS-R3	2019	2019	4272	85606773	4.990259357	4.84061389	5.139904825	0.076349728	4.176477833	4.049209917	4.30374575	0.064932611	2.24%
	Census Region 3: South	CENS-R3	2020	2020	4328	86611804	4.997009415	4.848134127	5.145884702	0.075956779	4.13661649	4.011275566	4.261957414	0.063949451	2.27%
Total	Census Region 3: South	CENS-R3			76265	1652256217	4.615809535	4.583049729	4.64856934	0.016714186	4.265408839	4.234906597	4.29591108	0.015562368	39.96%
	Census Region 4: West	CENS-R4	1999	1999	1474	39373038	3.743678606	3.552558715	3.934798496	0.097510148	4.103853179	3.894021019	4.313685339	0.107057224	0.77%
	Census Region 4: West	CENS-R4	2000	2000	1454	39847571	3.648904973	3.461346616	3.836463331	0.09569304	3.970156182	3.765669584	4.17464278	0.104329897	0.76%
	Census Region 4: West	CENS-R4	2001	2001	1546	40661876	3.802087243	3.612559232	3.991615253	0.096697965	4.100612916	3.895798788	4.305427043	0.104497004	0.81%
	Census Region 4: West	CENS-R4	2002	2002	1607	41294037	3.891603042	3.70133026	4.081875823	0.09707795	4.168766449	3.96434422	4.373188678	0.104297056	0.84%
	Census Region 4: West	CENS-R4	2003	2003	1640	41903467	3.913757303	3.724336341	4.103178265	0.096643348	4.139985843	3.938896453	4.341075233	0.102596628	0.86%
	Census Region 4: West	CENS-R4	2004	2004	1518	42568500	3.566017125	3.386624903	3.745409348	0.091526644	3.754723458	3.564989391	3.944457524	0.096803095	0.80%
	Census Region 4: West	CENS-R4	2005	2005	1638	43291979	3.783610816	3.600377019	3.966844613	0.093486631	3.890474506	3.700775247	4.080173766	0.096785337	0.86%
	Census Region 4: West	CENS-R4	2006	2006	1618	44054536	3.672720557	3.493761082	3.851680033	0.091305855	3.817070144	3.629895626	4.004244662	0.095497203	0.85%
	Census Region 4: West	CENS-R4	2007	2007	1633	44745606	3.649520357	3.472509963	3.826530752	0.090311426	3.715011045	3.533334353	3.896687736	0.092692189	0.86%
	Census Region 4: West	CENS-R4	2008	2008	1686	45462708	3.708534036	3.531511094	3.885556979	0.090317828	3.731109656	3.551287903	3.910931409	0.091745792	0.88%
	Census Region 4: West	CENS-R4	2009	2009	1649	46160829	3.572292863	3.399870815	3.744714911	0.087970433	3.555911888	3.382436394	3.729387383	0.088507905	0.86%
	Census Region 4: West	CENS-R4	2010	2010	1734	46680404	3.714620807	3.539778708	3.889462907	0.089205153	3.661375247	3.487054396	3.835696098	0.08893921	0.91%
	Census Region 4: West	CENS-R4	2011	2011	1803	47494551	3.796224961	3.62099428	3.971455641	0.089403409	3.677675666	3.505737296	3.849614036	0.087723658	0.94%
	Census Region 4: West	CENS-R4	2012	2012	1862	48168390	3.865605639	3.690022108	4.04118917	0.089583434	3.690212627	3.51994586	3.860479394	0.086870799	0.98%
	Census Region 4: West	CENS-R4	2013	2013	1838	48863966	3.761462997	3.589497978	3.933428016	0.087737255	3.541989362	3.377512336	3.706466388	0.08391685	0.96%
	Census Region 4: West	CENS-R4	2014	2014	2004	49792770	4.024680692	3.848467408	4.200893975	0.089904736	3.745601735	3.579196122	3.912007347	0.084900823	1.05%
	Census Region 4: West	CENS-R4	2015	2015	2082	50698818	4.106604616	3.930204608	4.283004623	0.090000004	3.722945212	3.560560633	3.88532979	0.082849275	1.09%
	Census Region 4: West	CENS-R4	2016	2016	2132	51393231	4.148406237	3.972312565	4.324499909	0.08984371	3.772256986	3.609560863	3.93495311	0.083008226	1.12%
	Census Region 4: West	CENS-R4	2017	2017	2141	52227159	4.099399701	3.925752414	4.273046988	0.088595555	3.655698168	3.498394187	3.813002149	0.080257133	1.12%
	Census Region 4: West	CENS-R4	2018	2018	2190	52867078	4.142464617	3.968967276	4.315961957	0.088519051	3.675203161	3.518900773	3.83150555	0.079746117	1.15%
	Census Region 4: West	CENS-R4	2019	2019	2181	53403697	4.08398692	3.912586223	4.255387616	0.087449335	3.625439496	3.470824541	3.780054451	0.078885181	1.14%
	Census Region 4: West	CENS-R4	2020	2020	2278	53882971	4.227680764	4.054068101	4.401293426	0.088577889	3.693302792	3.539090495	3.847515089	0.078679743	1.19%
Total	Census Region 4: West	CENS-R4			39708	1024837182	3.874566682	3.836456572	3.912676792	0.019443934	3.778753363	3.741296092	3.816210635	0.019110853	20.81%
Total					190844	4473854489	4.265762341	4.246623596	4.284901087	0.009764666	3.910802419	3.893157803	3.928447036	0.009002355	100.00%
---
Dataset: Underlying Cause of Death, 1999-2020
Query Parameters:
ICD-10 Codes: C00.0 (External upper lip - Malignant neoplasms); C00.1 (External lower lip - Malignant neoplasms); C00.2
(External lip, unspecified - Malignant neoplasms); C00.3 (Upper lip, inner aspect - Malignant neoplasms); C00.4 (Lower lip,
inner aspect - Malignant neoplasms); C00.5 (Lip, unspecified, inner aspect - Malignant neoplasms); C00.6 (Commissure of lip -
Malignant neoplasms); C00.8 (Overlapping lesion of lip - Malignant neoplasms); C00.9 (Lip, unspecified - Malignant neoplasms);
C01 (Malignant neoplasm of base of tongue); C02.0 (Dorsal surface of tongue - Malignant neoplasms); C02.1 (Border of tongue -
Malignant neoplasms); C02.2 (Ventral surface of tongue - Malignant neoplasms); C02.3 (Anterior two-thirds of tongue, part
unspecified - Malignant neoplasms); C02.4 (Lingual tonsil - Malignant neoplasms); C02.8 (Overlapping lesion of tongue -
Malignant neoplasms); C02.9 (Tongue, unspecified - Malignant neoplasms); C03.0 (Upper gum - Malignant neoplasms); C03.1 (Lower
gum - Malignant neoplasms); C03.9 (Gum, unspecified - Malignant neoplasms); C04.0 (Anterior floor of mouth - Malignant
neoplasms); C04.1 (Lateral floor of mouth - Malignant neoplasms); C04.8 (Overlapping lesion of floor of mouth - Malignant
neoplasms); C04.9 (Floor of mouth, unspecified - Malignant neoplasms); C05.0 (Hard palate - Malignant neoplasms); C05.1 (Soft
palate - Malignant neoplasms); C05.2 (Uvula - Malignant neoplasms); C05.8 (Overlapping lesion of palate - Malignant neoplasms);
C05.9 (Palate, unspecified - Malignant neoplasms); C06.0 (Cheek mucosa - Malignant neoplasms); C06.1 (Vestibule of mouth -
Malignant neoplasms); C06.2 (Retromolar area - Malignant neoplasms); C06.8 (Overlapping lesion of other and unspecified parts of
mouth - Malignant neoplasms); C06.9 (Mouth, unspecified - Malignant neoplasms); C07 (Malignant neoplasm of parotid gland); C08.0
(Submandibular gland - Malignant neoplasms); C08.1 (Sublingual gland - Malignant neoplasms); C08.8 (Overlapping lesion of major
salivary glands - Malignant neoplasms); C08.9 (Major salivary gland, unspecified - Malignant neoplasms); C09.0 (Tonsillar fossa
- Malignant neoplasms); C09.1 (Tonsillar pillar (anterior)(posterior) - Malignant neoplasms); C09.8 (Overlapping lesion of
tonsil - Malignant neoplasms); C09.9 (Tonsil, unspecified - Malignant neoplasms); C10.0 (Vallecula - Malignant neoplasms); C10.1
(Anterior surface of epiglottis - Malignant neoplasms); C10.2 (Lateral wall of oropharynx - Malignant neoplasms); C10.3
(Posterior wall of oropharynx - Malignant neoplasms); C10.4 (Branchial cleft - Malignant neoplasms); C10.8 (Overlapping lesion
of oropharynx - Malignant neoplasms); C10.9 (Oropharynx, unspecified - Malignant neoplasms); C11.0 (Superior wall of nasopharynx
- Malignant neoplasms); C11.1 (Posterior wall of nasopharynx - Malignant neoplasms); C11.2 (Lateral wall of nasopharynx -
Malignant neoplasms); C11.3 (Anterior wall of nasopharynx - Malignant neoplasms); C11.8 (Overlapping lesion of nasopharynx -
Malignant neoplasms); C11.9 (Nasopharynx, unspecified - Malignant neoplasms); C12 (Malignant neoplasm of pyriform sinus); C13.0
(Postcricoid region - Malignant neoplasms); C13.1 (Aryepiglottic fold, hypopharyngeal aspect - Malignant neoplasms); C13.2
(Posterior wall of hypopharynx - Malignant neoplasms); C13.8 (Overlapping lesion of hypopharynx - Malignant neoplasms); C13.9
(Hypopharynx, unspecified - Malignant neoplasms); C14.0 (Pharynx, unspecified - Malignant neoplasms); C14.2 (Malignant neoplasm
of Waldeyer ring); C14.8 (Overlapping lesion of lip, oral cavity and pharynx - Malignant neoplasms)
Ten-Year Age Groups: 25-34 years; 35-44 years; 45-54 years; 55-64 years; 65-74 years; 75-84 years; 85+ years
Group By: Census Region; Year
Show Totals: True
Show Zero Values: True
Show Suppressed: True
Standard Population: 2000 U.S. Std. Population
Calculate Rates Per: 100,000
Rate Options: Default intercensal populations for years 2001-2009 (except Infant Age Groups)
---
Help: See http://wonder.cdc.gov/wonder/help/ucd.html for more information.
---
Query Date: Apr 8, 2026 11:31:31 AM
---
Suggested Citation: Centers for Disease Control and Prevention, National Center for Health Statistics. National Vital Statistics
System, Mortality 1999-2020 on CDC WONDER Online Database, released in 2021. Data are from the Multiple Cause of Death Files,
1999-2020, as compiled from data provided by the 57 vital statistics jurisdictions through the Vital Statistics Cooperative
Program. Accessed at http://wonder.cdc.gov/ucd-icd10.html on Apr 8, 2026 11:31:31 AM
---
Caveats:
1. As of April 3, 2017, the underlying cause of death has been revised for 125 deaths in 2014. More information:
http://wonder.cdc.gov/wonder/help/ucd.html#2014-Revision.
2. Circumstances in Georgia for the years 2008 and 2009 have resulted in unusually high death counts for the ICD-10 cause of
death code R99, "Other ill-defined and unspecified causes of mortality." Caution should be used in interpreting these data.
More information: http://wonder.cdc.gov/wonder/help/ucd.html#Georgia-Reporting-Anomalies.
3. Circumstances in New Jersey for the year 2009 have resulted in unusually high death counts for the ICD-10 cause of death code
R99, "Other ill-defined and unspecified causes of mortality" and therefore unusually low death counts in other ICD-10 codes,
most notably R95, "Sudden Infant Death Syndrome" and X40-X49, "Unintentional poisoning." Caution should be used in
interpreting these data. More information: http://wonder.cdc.gov/wonder/help/ucd.html#New-Jersey-Reporting-Anomalies.
4. Circumstances in California resulted in unusually high death counts for the ICD-10 cause of death code R99, "Other
ill-defined and unspecified causes of mortality" for deaths occurring in years 2000 and 2001. Caution should be used in
interpreting these data. More information: http://wonder.cdc.gov/wonder/help/ucd.html#California-Reporting-Anomalies.
5. The populations used to calculate standard age-adjusted rates are documented here: More information:
http://wonder.cdc.gov/wonder/help/ucd.html#2000 Standard Population.
6. The method used to calculate age-adjusted rates is documented here: More information:
http://wonder.cdc.gov/wonder/help/ucd.html#Age-Adjusted Rates.
7. Deaths of persons with Age "Not Stated" are included in "All" counts and rates, but are not distributed among age groups,
so are not included in age-specific counts, age-specific rates or in any age-adjusted rates. More information:
http://wonder.cdc.gov/wonder/help/ucd.html#Not Stated.
8. The method used to calculate 95% confidence intervals is documented here: More information:
http://wonder.cdc.gov/wonder/help/ucd.html#Confidence-Intervals.
9. The method used to calculate standard errors is documented here: More information:
http://wonder.cdc.gov/wonder/help/ucd.html#Standard-Errors.
10. The population figures for year 2020 are bridged-race estimates of the July 1 resident population, from the Vintage 2020
postcensal series released by NCHS on September 22, 2021. The population figures for year 2019 are bridged-race estimates of the
July 1 resident population, from the Vintage 2019 postcensal series released by NCHS on July 9, 2020. The population figures for
year 2018 are bridged-race estimates of the July 1 resident population, from the Vintage 2018 postcensal series released by NCHS
on June 25, 2019. The population figures for year 2017 are bridged-race estimates of the July 1 resident population, from the
Vintage 2017 postcensal series released by NCHS on June 27, 2018. The population figures for year 2016 are bridged-race
estimates of the July 1 resident population, from the Vintage 2016 postcensal series released by NCHS on June 26, 2017. The
population figures for year 2015 are bridged-race estimates of the July 1 resident population, from the Vintage 2015 postcensal
series released by NCHS on June 28, 2016. The population figures for year 2014 are bridged-race estimates of the July 1 resident
population, from the Vintage 2014 postcensal series released by NCHS on June 30, 2015. The population figures for year 2013 are
bridged-race estimates of the July 1 resident population, from the Vintage 2013 postcensal series released by NCHS on June 26,
2014. The population figures for year 2012 are bridged-race estimates of the July 1 resident population, from the Vintage 2012
postcensal series released by NCHS on June 13, 2013. The population figures for year 2011 are bridged-race estimates of the July
1 resident population, from the Vintage 2011 postcensal series released by NCHS on July 18, 2012. Population figures for 2010
are April 1 Census counts. The population figures for years 2001 - 2009 are bridged-race estimates of the July 1 resident
population, from the revised intercensal county-level 2000 - 2009 series released by NCHS on October 26, 2012. Population
figures for 2000 are April 1 Census counts. Population figures for 1999 are from the 1990-1999 intercensal series of July 1
estimates. Population figures for the infant age groups are the number of live births. <br/><b>Note:</b> Rates and population
figures for years 2001 - 2009 differ slightly from previously published reports, due to use of the population estimates which
were available at the time of release.
11. Changes to cause of death classification affect reporting trends. More information:
http://wonder.cdc.gov/wonder/help/ucd.html#ICD-10 Changes.
