# Supplementary material for: Mortality trends of Oral Cancer in the United States: a retrospective analysis
Source: Front Oncol. 2026 Jun 30;16:1850969. doi: 10.3389/fonc.2026.1850969 (PMC13366416; doi:10.3389/fonc.2026.1850969)
Supplement: Supplementary file 1 [file DataSheet1.zip › data1/Race NH Black 2021-2024.txt]

Notes	Year	Year Code	Deaths	Population	Crude Rate	Crude Rate Lower 95% Confidence Interval	Crude Rate Upper 95% Confidence Interval	Crude Rate Standard Error	Age Adjusted Rate	Age Adjusted Rate Lower 95% Confidence Interval	Age Adjusted Rate Upper 95% Confidence Interval	Age Adjusted Rate Standard Error	% of Total Deaths
	2021	2021	1091	27538737	3.961692216	3.726607481	4.19677695	0.119941191	3.870050459	3.637276844	4.115118244	0.120590929	24.77%
	2022	2022	1167	27685911	4.215140329	3.973297797	4.456982861	0.123389047	4.024741066	3.791026084	4.270243992	0.121012113	26.49%
	2023	2023	1047	28042483	3.733620878	3.507462361	3.959779395	0.115386998	3.514467211	3.299249137	3.741437232	0.11152783	23.77%
	2024	2024	1100	28588970	3.847637743	3.620256883	4.075018603	0.116010643	3.641576678	3.425191056	3.869242022	0.112079774	24.97%
Total			4405	111856101	3.938095429	3.821798204	4.054392653	0.059335319	3.738185758	3.625252474	3.854041676	0.058056677	100.00%
---
Dataset: Underlying Cause of Death, 2018-2024, Single Race
Query Parameters:
Hispanic Origin: Not Hispanic or Latino
ICD-10 Codes: C00.0 (External upper lip - Malignant neoplasms); C00.1 (External lower lip - Malignant neoplasms); C00.2
(External lip, unspecified - Malignant neoplasms); C00.3 (Upper lip, inner aspect - Malignant neoplasms); C00.4 (Lower lip,
inner aspect - Malignant neoplasms); C00.5 (Lip, unspecified, inner aspect - Malignant neoplasms); C00.6 (Commissure of lip -
Malignant neoplasms); C00.8 (Overlapping lesion of lip - Malignant neoplasms); C00.9 (Lip, unspecified - Malignant neoplasms);
C01 (Malignant neoplasm of base of tongue); C02.0 (Dorsal surface of tongue - Malignant neoplasms); C02.1 (Border of tongue -
Malignant neoplasms); C02.2 (Ventral surface of tongue - Malignant neoplasms); C02.3 (Anterior two-thirds of tongue, part
unspecified - Malignant neoplasms); C02.4 (Lingual tonsil - Malignant neoplasms); C02.8 (Overlapping lesion of tongue -
Malignant neoplasms); C02.9 (Tongue, unspecified - Malignant neoplasms); C03.0 (Upper gum - Malignant neoplasms); C03.1 (Lower
gum - Malignant neoplasms); C03.9 (Gum, unspecified - Malignant neoplasms); C04.0 (Anterior floor of mouth - Malignant
neoplasms); C04.1 (Lateral floor of mouth - Malignant neoplasms); C04.8 (Overlapping lesion of floor of mouth - Malignant
neoplasms); C04.9 (Floor of mouth, unspecified - Malignant neoplasms); C05.0 (Hard palate - Malignant neoplasms); C05.1 (Soft
palate - Malignant neoplasms); C05.2 (Uvula - Malignant neoplasms); C05.8 (Overlapping lesion of palate - Malignant neoplasms);
C05.9 (Palate, unspecified - Malignant neoplasms); C06.0 (Cheek mucosa - Malignant neoplasms); C06.1 (Vestibule of mouth -
Malignant neoplasms); C06.2 (Retromolar area - Malignant neoplasms); C06.8 (Overlapping lesion of other and unspecified parts of
mouth - Malignant neoplasms); C06.9 (Mouth, unspecified - Malignant neoplasms); C07 (Malignant neoplasm of parotid gland); C08.0
(Submandibular gland - Malignant neoplasms); C08.1 (Sublingual gland - Malignant neoplasms); C08.8 (Overlapping lesion of major
salivary glands - Malignant neoplasms); C08.9 (Major salivary gland, unspecified - Malignant neoplasms); C09.0 (Tonsillar fossa
- Malignant neoplasms); C09.1 (Tonsillar pillar (anterior)(posterior) - Malignant neoplasms); C09.8 (Overlapping lesion of
tonsil - Malignant neoplasms); C09.9 (Tonsil, unspecified - Malignant neoplasms); C10.0 (Vallecula - Malignant neoplasms); C10.1
(Anterior surface of epiglottis - Malignant neoplasms); C10.2 (Lateral wall of oropharynx - Malignant neoplasms); C10.3
(Posterior wall of oropharynx - Malignant neoplasms); C10.4 (Branchial cleft - Malignant neoplasms); C10.8 (Overlapping lesion
of oropharynx - Malignant neoplasms); C10.9 (Oropharynx, unspecified - Malignant neoplasms); C11.0 (Superior wall of nasopharynx
- Malignant neoplasms); C11.1 (Posterior wall of nasopharynx - Malignant neoplasms); C11.2 (Lateral wall of nasopharynx -
Malignant neoplasms); C11.3 (Anterior wall of nasopharynx - Malignant neoplasms); C11.8 (Overlapping lesion of nasopharynx -
Malignant neoplasms); C11.9 (Nasopharynx, unspecified - Malignant neoplasms); C12 (Malignant neoplasm of pyriform sinus); C13.0
(Postcricoid region - Malignant neoplasms); C13.1 (Aryepiglottic fold, hypopharyngeal aspect - Malignant neoplasms); C13.2
(Posterior wall of hypopharynx - Malignant neoplasms); C13.8 (Overlapping lesion of hypopharynx - Malignant neoplasms); C13.9
(Hypopharynx, unspecified - Malignant neoplasms); C14.0 (Pharynx, unspecified - Malignant neoplasms); C14.2 (Malignant neoplasm
of Waldeyer ring); C14.8 (Overlapping lesion of lip, oral cavity and pharynx - Malignant neoplasms)
Single Race 6: Black or African American
Ten-Year Age Groups: 25-34 years; 35-44 years; 45-54 years; 55-64 years; 65-74 years; 75-84 years; 85+ years
Year/Month: 2021; 2022; 2023; 2024
Group By: Year
Show Totals: True
Show Zero Values: True
Show Suppressed: True
Standard Population: 2000 U.S. Std. Population
Calculate Rates Per: 100,000
Rate Options: Default intercensal populations for years 2001-2009 (except Infant Age Groups)
---
Help: See http://wonder.cdc.gov/wonder/help/ucd-expanded.html for more information.
---
Query Date: Apr 8, 2026 1:26:38 PM
---
Suggested Citation: Centers for Disease Control and Prevention, National Center for Health Statistics. National Vital Statistics
System, Mortality 2018-2024 on CDC WONDER Online Database, released in 2026. Data are from the Multiple Cause of Death Files,
2018-2024, as compiled from data provided by the 57 vital statistics jurisdictions through the Vital Statistics Cooperative
Program. Accessed at http://wonder.cdc.gov/ucd-icd10-expanded.html on Apr 8, 2026 1:26:38 PM
---
Caveats:
1. The populations used to calculate standard age-adjusted rates are documented here: More information:
http://wonder.cdc.gov/wonder/help/ucd-expanded.html#2000 Standard Population.
2. The method used to calculate age-adjusted rates is documented here: More information:
http://wonder.cdc.gov/wonder/help/ucd-expanded.html#Age-Adjusted Rates.
3. Deaths of persons with Age "Not Stated" are included in "All" counts and rates, but are not distributed among age groups,
so are not included in age-specific counts, age-specific rates or in any age-adjusted rates. More information:
http://wonder.cdc.gov/wonder/help/ucd-expanded.html#Not Stated.
4. Deaths of persons with Hispanic origin "Not Stated" are included in "All" counts and rates, but are not distributed among
Hispanic Origin groups, so are not included in the Hispanic Origin specific counts and rates. More information:
http://wonder.cdc.gov/wonder/help/ucd-expanded.html#Not Stated.
5. Information included on the death certificate about the race and Hispanic ethnicity of the decedent is reported by the
funeral director as provided by an informant, often the surviving next of kin, or, in the absence of an informant, on the basis
of observation. Race and ethnicity information from the census is by self-report. To the extent that race and Hispanic origin
are inconsistent between these two data sources, death rates will be biased. More information:
http://wonder.cdc.gov/wonder/help/ucd-expanded.html#Racial Differences.
6. The method used to calculate 95% confidence intervals is documented here: More information:
http://wonder.cdc.gov/wonder/help/ucd-expanded.html#Confidence-Intervals.
7. The method used to calculate standard errors is documented here: More information:
http://wonder.cdc.gov/wonder/help/ucd-expanded.html#Standard-Errors.
8. The population figures for year 2024 are single-race estimates of the July 1 resident population, from the Vintage 2024
postcensal series released by the Census Bureau on June 27, 2024. The 2024 series is based on the Modified Blended Base produced
by the US Census Bureau in lieu of the April 1, 2020 decennial population count. The Modified Blended Base consists of the blend
of Vintage 2020 postcensal population estimates for April 1, 2020, 2020 Demographic Analysis Estimates, and 2020 Census data
from the internal Census Edited File (CEF). The population figures for year 2023 are single-race estimates of the July 1
resident population, from the Vintage 2023 postcensal series released by the Census Bureau on June 27, 2024. The 2023 series is
based on the Modified Blended Base produced by the US Census Bureau in lieu of the April 1, 2020 decennial population count. The
Modified Blended Base consists of the blend of Vintage 2020 postcensal population estimates for April 1, 2020, 2020 Demographic
Analysis Estimates, and 2020 Census data from the internal Census Edited File (CEF). The population figures for years 2022 are
single-race estimates of the July 1 resident population, from the Vintage 2022 postcensal series released by the Census Bureau
on June 22, 2023. The 2022 series is based on the Modified Blended Base produced by the US Census Bureau in lieu of the April 1,
2020 decennial population count. The Modified Blended Base consists of the blend of Vintage 2020 postcensal population estimates
for April 1, 2020, 2020 Demographic Analysis Estimates, and 2020 Census data from the internal Census Edited File (CEF). The
population figures for years 2021 are single-race estimates of the July 1 resident population, based on the Blended Base
produced by the US Census Bureau in lieu of the April 1, 2020 decennial population count, from the Vintage 2021 postcensal
series released by the Census Bureau on June 30, 2022. The population figures for year 2020 are single-race estimates of the
July 1 resident population, from the Vintage 2020 postcensal series based on April 2010 Census, released by the Census Bureau on
July 27, 2021. The population figures for year 2019 are single-race estimates of the July 1 resident population, from the
Vintage 2019 postcensal series based on April 2010 Census, released by the Census Bureau on June 25, 2020. The population
figures for year 2018 are single-race estimates of the July 1 resident population, from the Vintage 2018 postcensal series based
on April 2010 Census, released by the Census Bureau on June 20, 2019. More information:
http://wonder.cdc.gov/wonder/help/ucd-expanded.html#Population Data.
9. Connecticut population estimates for 2022 and later years are reported for 9 planning regions as county equivalent areas,
instead of the former 8 legacy counties in the Vintage 2022 postcensal series released by the Census Bureau on June 22, 2023,
and in the Vintage 2023 postcensal series released by the Census Bureau on June 27, 2024. Populations estimates for the former
counties are not available for 2022 and later years. More information:
http://wonder.cdc.gov/wonder/help/ucd-expanded.html#Connecticut-2022.
10. After the creation of the final 2023 dataset, North Carolina updated the cause of death information for over 900 death
certificates to include a cause of death code indicating drug overdose (ICD-10 underlying cause-of-death codes: X40-X44,
X60-X64, X85, and Y10-Y14). Jurisdictions can continue to update death certificates after the closing of the mortality file. As
a result, users should consider that the actual death count for drug overdose deaths for North Carolina in 2023 is over 4,400
deaths, with a crude rate of approximately 41.0 per 100,000 population, and an age-adjusted rate of approximately 42.1 per
100,000 population. These deaths will not be updated on the final mortality datasets.
11. Changes to cause of death classification affect reporting trends. More information:
http://wonder.cdc.gov/wonder/help/ucd-expanded.html#ICD-10 Changes.
