# Supplementary material for: Mortality trends of Oral Cancer in the United States: a retrospective analysis
Source: Front Oncol. 2026 Jun 30;16:1850969. doi: 10.3389/fonc.2026.1850969 (PMC13366416; doi:10.3389/fonc.2026.1850969)
Supplement: Supplementary file 1 [file DataSheet1.zip › data1/Sex 1999-2020.txt]

Notes	Sex	Sex Code	Year	Year Code	Deaths	Population	Crude Rate	Crude Rate Lower 95% Confidence Interval	Crude Rate Upper 95% Confidence Interval	Crude Rate Standard Error	Age Adjusted Rate	Age Adjusted Rate Lower 95% Confidence Interval	Age Adjusted Rate Upper 95% Confidence Interval	Age Adjusted Rate Standard Error	% of Total Deaths
	Female	F	1999	1999	2531	94123092	2.689031933	2.584269407	2.793794458	0.053450268	2.47577393	2.378726375	2.572821485	0.049514059	1.33%
	Female	F	2000	2000	2527	94864102	2.663810595	2.559948568	2.767672622	0.05299083	2.430958261	2.335666624	2.526249897	0.048618182	1.32%
	Female	F	2001	2001	2526	95984408	2.631677428	2.529047966	2.734306891	0.052361971	2.390936084	2.297161717	2.48471045	0.047844064	1.32%
	Female	F	2002	2002	2535	96927703	2.615351361	2.513539792	2.717162931	0.051944678	2.376315217	2.283232781	2.469397654	0.047491039	1.33%
	Female	F	2003	2003	2465	97893297	2.518047788	2.418642022	2.617453555	0.050717228	2.290530756	2.199501849	2.381559664	0.04644332	1.29%
	Female	F	2004	2004	2504	98921524	2.531299457	2.432151805	2.630447109	0.050585537	2.283779611	2.193561203	2.373998019	0.0460298	1.31%
	Female	F	2005	2005	2490	100097839	2.48756619	2.389857983	2.585274397	0.049851126	2.224130246	2.136187702	2.31207279	0.044868645	1.30%
	Female	F	2006	2006	2445	101328442	2.41294542	2.317300009	2.508590831	0.048798679	2.160688864	2.074143071	2.247234656	0.044156017	1.28%
	Female	F	2007	2007	2548	102513830	2.485518295	2.389008071	2.582028519	0.04923991	2.190496239	2.104644621	2.276347857	0.043801846	1.34%
	Female	F	2008	2008	2524	103688156	2.434222092	2.339255338	2.529188846	0.048452426	2.142785142	2.058519777	2.227050507	0.042992533	1.32%
	Female	F	2009	2009	2442	104834186	2.329392819	2.237002604	2.421783033	0.047137864	2.049008181	1.966639855	2.131376506	0.042024656	1.28%
	Female	F	2010	2010	2648	105717426	2.504790459	2.409386042	2.600194876	0.048675723	2.160313308	2.077132339	2.243494276	0.04243927	1.39%
	Female	F	2011	2011	2525	107004480	2.359714285	2.267672549	2.451756021	0.046960069	2.028933422	1.948395097	2.109471747	0.041090982	1.32%
	Female	F	2012	2012	2652	108088829	2.453537544	2.360155791	2.546919296	0.047643751	2.093278399	2.01233946	2.174217339	0.041295378	1.39%
	Female	F	2013	2013	2619	109172782	2.398949584	2.307072026	2.490827142	0.046876305	2.028542196	1.949368278	2.107716114	0.040394856	1.37%
	Female	F	2014	2014	2632	110581619	2.3801424	2.289210541	2.471074259	0.046393806	1.990344925	1.912829675	2.067860174	0.039548597	1.38%
	Female	F	2015	2015	2870	111947362	2.563704895	2.469909147	2.657500644	0.047854974	2.106940644	2.028418978	2.18546231	0.040062074	1.50%
	Female	F	2016	2016	3017	112990913	2.670126225	2.574846563	2.765405887	0.048612072	2.188585658	2.108897765	2.26827355	0.040657088	1.58%
	Female	F	2017	2017	2886	114358026	2.523653215	2.431579093	2.615727337	0.046976593	2.045385364	1.969182321	2.121588407	0.038879104	1.51%
	Female	F	2018	2018	2928	115265998	2.540211381	2.448200245	2.632222517	0.046944457	2.024442007	1.949365093	2.099518921	0.038304548	1.53%
	Female	F	2019	2019	3109	116084432	2.678223037	2.584079079	2.772366995	0.048032631	2.144273048	2.066789652	2.221756444	0.039532345	1.63%
	Female	F	2020	2020	3220	116909132	2.754275859	2.6591419	2.849409818	0.048537734	2.185537951	2.107794415	2.263281486	0.039665069	1.69%
Total	Female	F			58643	2319297578	2.528481061	2.508016252	2.548945869	0.010441229	2.172171003	2.154414344	2.189927662	0.00905952	30.73%
	Male	M	1999	1999	4920	86285677	5.701989219	5.542658355	5.861320083	0.081291257	6.376257011	6.195575742	6.556938281	0.092184321	2.58%
	Male	M	2000	2000	4935	87120538	5.66456557	5.506521174	5.822609966	0.080634896	6.296586468	6.118525062	6.474647874	0.090847656	2.59%
	Male	M	2001	2001	5142	88320720	5.821963408	5.66283068	5.981096135	0.081190167	6.406957778	6.22951517	6.584400386	0.090531943	2.69%
	Male	M	2002	2002	5168	89280325	5.788509394	5.630689568	5.946329221	0.08052032	6.268649413	6.095070207	6.442228618	0.088560819	2.71%
	Male	M	2003	2003	5270	90197132	5.842757838	5.685008099	6.000507578	0.080484561	6.252915761	6.081389916	6.424441605	0.087513186	2.76%
	Male	M	2004	2004	5292	91283860	5.797300859	5.641104109	5.953497609	0.079692219	6.146510176	5.978250574	6.314769779	0.085846736	2.77%
	Male	M	2005	2005	5256	92453545	5.68501727	5.531322113	5.838712426	0.078415896	5.951009453	5.787559518	6.114459388	0.083392824	2.75%
	Male	M	2006	2006	5258	93690917	5.612070165	5.460376001	5.763764329	0.077394982	5.807680203	5.647981384	5.967379022	0.081478989	2.76%
	Male	M	2007	2007	5500	94889947	5.796188294	5.643002951	5.949373636	0.078155787	5.949618997	5.789650274	6.109587721	0.081616696	2.88%
	Male	M	2008	2008	5476	96106934	5.697819889	5.546904659	5.848735118	0.076997566	5.779733766	5.623940993	5.935526539	0.079486109	2.87%
	Male	M	2009	2009	5458	97272830	5.611022112	5.462160991	5.759883233	0.075949552	5.625726977	5.473717943	5.777736011	0.07755563	2.86%
	Male	M	2010	2010	5793	98174557	5.900714174	5.748761311	6.052667036	0.077526971	5.835647681	5.682340889	5.988954473	0.078217751	3.04%
	Male	M	2011	2011	6107	99588456	6.132236853	5.978435189	6.286038516	0.078470236	5.983729242	5.830622441	6.136836043	0.078115715	3.20%
	Male	M	2012	2012	6253	100737208	6.207239732	6.053385171	6.361094293	0.078497225	5.967686111	5.816739017	6.118633205	0.077013823	3.28%
	Male	M	2013	2013	6214	101912532	6.09738555	5.945780348	6.248990752	0.077349593	5.772174772	5.625614747	5.918734798	0.074775523	3.26%
	Male	M	2014	2014	6758	103227661	6.546694882	6.39060704	6.702782725	0.079636654	6.136029476	5.986569303	6.285489648	0.07625519	3.54%
	Male	M	2015	2015	6864	104606455	6.561736558	6.406502781	6.716970335	0.079200907	6.065967073	5.919122591	6.212811555	0.074920654	3.60%
	Male	M	2016	2016	7137	105650504	6.755291958	6.59856549	6.912018426	0.079962484	6.167976972	6.021491922	6.314462022	0.07473727	3.74%
	Male	M	2017	2017	7222	107089305	6.743904072	6.588365282	6.89944286	0.079356525	6.115847031	5.97157622	6.260117842	0.073607557	3.78%
	Male	M	2018	2018	7213	108045192	6.675910206	6.521843573	6.829976839	0.078605425	5.963393834	5.822849707	6.103937961	0.071706187	3.78%
	Male	M	2019	2019	7367	108896735	6.765124776	6.610639694	6.919609858	0.078818919	5.973838895	5.834513959	6.11316383	0.071084151	3.86%
	Male	M	2020	2020	7598	109725881	6.92452859	6.768825712	7.080231467	0.079440244	6.033197291	5.89477585	6.171618733	0.070623185	3.98%
Total	Male	M			132201	2154556911	6.135878766	6.102802576	6.168954955	0.016875607	6.065631212	6.032415393	6.098847031	0.016946846	69.27%
Total					190844	4473854489	4.265762341	4.246623596	4.284901087	0.009764666	3.910802419	3.893157803	3.928447036	0.009002355	100.00%
---
Dataset: Underlying Cause of Death, 1999-2020
Query Parameters:
ICD-10 Codes: C00.0 (External upper lip - Malignant neoplasms); C00.1 (External lower lip - Malignant neoplasms); C00.2
(External lip, unspecified - Malignant neoplasms); C00.3 (Upper lip, inner aspect - Malignant neoplasms); C00.4 (Lower lip,
inner aspect - Malignant neoplasms); C00.5 (Lip, unspecified, inner aspect - Malignant neoplasms); C00.6 (Commissure of lip -
Malignant neoplasms); C00.8 (Overlapping lesion of lip - Malignant neoplasms); C00.9 (Lip, unspecified - Malignant neoplasms);
C01 (Malignant neoplasm of base of tongue); C02.0 (Dorsal surface of tongue - Malignant neoplasms); C02.1 (Border of tongue -
Malignant neoplasms); C02.2 (Ventral surface of tongue - Malignant neoplasms); C02.3 (Anterior two-thirds of tongue, part
unspecified - Malignant neoplasms); C02.4 (Lingual tonsil - Malignant neoplasms); C02.8 (Overlapping lesion of tongue -
Malignant neoplasms); C02.9 (Tongue, unspecified - Malignant neoplasms); C03.0 (Upper gum - Malignant neoplasms); C03.1 (Lower
gum - Malignant neoplasms); C03.9 (Gum, unspecified - Malignant neoplasms); C04.0 (Anterior floor of mouth - Malignant
neoplasms); C04.1 (Lateral floor of mouth - Malignant neoplasms); C04.8 (Overlapping lesion of floor of mouth - Malignant
neoplasms); C04.9 (Floor of mouth, unspecified - Malignant neoplasms); C05.0 (Hard palate - Malignant neoplasms); C05.1 (Soft
palate - Malignant neoplasms); C05.2 (Uvula - Malignant neoplasms); C05.8 (Overlapping lesion of palate - Malignant neoplasms);
C05.9 (Palate, unspecified - Malignant neoplasms); C06.0 (Cheek mucosa - Malignant neoplasms); C06.1 (Vestibule of mouth -
Malignant neoplasms); C06.2 (Retromolar area - Malignant neoplasms); C06.8 (Overlapping lesion of other and unspecified parts of
mouth - Malignant neoplasms); C06.9 (Mouth, unspecified - Malignant neoplasms); C07 (Malignant neoplasm of parotid gland); C08.0
(Submandibular gland - Malignant neoplasms); C08.1 (Sublingual gland - Malignant neoplasms); C08.8 (Overlapping lesion of major
salivary glands - Malignant neoplasms); C08.9 (Major salivary gland, unspecified - Malignant neoplasms); C09.0 (Tonsillar fossa
- Malignant neoplasms); C09.1 (Tonsillar pillar (anterior)(posterior) - Malignant neoplasms); C09.8 (Overlapping lesion of
tonsil - Malignant neoplasms); C09.9 (Tonsil, unspecified - Malignant neoplasms); C10.0 (Vallecula - Malignant neoplasms); C10.1
(Anterior surface of epiglottis - Malignant neoplasms); C10.2 (Lateral wall of oropharynx - Malignant neoplasms); C10.3
(Posterior wall of oropharynx - Malignant neoplasms); C10.4 (Branchial cleft - Malignant neoplasms); C10.8 (Overlapping lesion
of oropharynx - Malignant neoplasms); C10.9 (Oropharynx, unspecified - Malignant neoplasms); C11.0 (Superior wall of nasopharynx
- Malignant neoplasms); C11.1 (Posterior wall of nasopharynx - Malignant neoplasms); C11.2 (Lateral wall of nasopharynx -
Malignant neoplasms); C11.3 (Anterior wall of nasopharynx - Malignant neoplasms); C11.8 (Overlapping lesion of nasopharynx -
Malignant neoplasms); C11.9 (Nasopharynx, unspecified - Malignant neoplasms); C12 (Malignant neoplasm of pyriform sinus); C13.0
(Postcricoid region - Malignant neoplasms); C13.1 (Aryepiglottic fold, hypopharyngeal aspect - Malignant neoplasms); C13.2
(Posterior wall of hypopharynx - Malignant neoplasms); C13.8 (Overlapping lesion of hypopharynx - Malignant neoplasms); C13.9
(Hypopharynx, unspecified - Malignant neoplasms); C14.0 (Pharynx, unspecified - Malignant neoplasms); C14.2 (Malignant neoplasm
of Waldeyer ring); C14.8 (Overlapping lesion of lip, oral cavity and pharynx - Malignant neoplasms)
Ten-Year Age Groups: 25-34 years; 35-44 years; 45-54 years; 55-64 years; 65-74 years; 75-84 years; 85+ years
Group By: Sex; Year
Show Totals: True
Show Zero Values: True
Show Suppressed: True
Standard Population: 2000 U.S. Std. Population
Calculate Rates Per: 100,000
Rate Options: Default intercensal populations for years 2001-2009 (except Infant Age Groups)
---
Help: See http://wonder.cdc.gov/wonder/help/ucd.html for more information.
---
Query Date: Apr 8, 2026 11:49:20 AM
---
Suggested Citation: Centers for Disease Control and Prevention, National Center for Health Statistics. National Vital Statistics
System, Mortality 1999-2020 on CDC WONDER Online Database, released in 2021. Data are from the Multiple Cause of Death Files,
1999-2020, as compiled from data provided by the 57 vital statistics jurisdictions through the Vital Statistics Cooperative
Program. Accessed at http://wonder.cdc.gov/ucd-icd10.html on Apr 8, 2026 11:49:20 AM
---
Caveats:
1. As of April 3, 2017, the underlying cause of death has been revised for 125 deaths in 2014. More information:
http://wonder.cdc.gov/wonder/help/ucd.html#2014-Revision.
2. Circumstances in Georgia for the years 2008 and 2009 have resulted in unusually high death counts for the ICD-10 cause of
death code R99, "Other ill-defined and unspecified causes of mortality." Caution should be used in interpreting these data.
More information: http://wonder.cdc.gov/wonder/help/ucd.html#Georgia-Reporting-Anomalies.
3. Circumstances in New Jersey for the year 2009 have resulted in unusually high death counts for the ICD-10 cause of death code
R99, "Other ill-defined and unspecified causes of mortality" and therefore unusually low death counts in other ICD-10 codes,
most notably R95, "Sudden Infant Death Syndrome" and X40-X49, "Unintentional poisoning." Caution should be used in
interpreting these data. More information: http://wonder.cdc.gov/wonder/help/ucd.html#New-Jersey-Reporting-Anomalies.
4. Circumstances in California resulted in unusually high death counts for the ICD-10 cause of death code R99, "Other
ill-defined and unspecified causes of mortality" for deaths occurring in years 2000 and 2001. Caution should be used in
interpreting these data. More information: http://wonder.cdc.gov/wonder/help/ucd.html#California-Reporting-Anomalies.
5. The populations used to calculate standard age-adjusted rates are documented here: More information:
http://wonder.cdc.gov/wonder/help/ucd.html#2000 Standard Population.
6. The method used to calculate age-adjusted rates is documented here: More information:
http://wonder.cdc.gov/wonder/help/ucd.html#Age-Adjusted Rates.
7. Deaths of persons with Age "Not Stated" are included in "All" counts and rates, but are not distributed among age groups,
so are not included in age-specific counts, age-specific rates or in any age-adjusted rates. More information:
http://wonder.cdc.gov/wonder/help/ucd.html#Not Stated.
8. The method used to calculate 95% confidence intervals is documented here: More information:
http://wonder.cdc.gov/wonder/help/ucd.html#Confidence-Intervals.
9. The method used to calculate standard errors is documented here: More information:
http://wonder.cdc.gov/wonder/help/ucd.html#Standard-Errors.
10. The population figures for year 2020 are bridged-race estimates of the July 1 resident population, from the Vintage 2020
postcensal series released by NCHS on September 22, 2021. The population figures for year 2019 are bridged-race estimates of the
July 1 resident population, from the Vintage 2019 postcensal series released by NCHS on July 9, 2020. The population figures for
year 2018 are bridged-race estimates of the July 1 resident population, from the Vintage 2018 postcensal series released by NCHS
on June 25, 2019. The population figures for year 2017 are bridged-race estimates of the July 1 resident population, from the
Vintage 2017 postcensal series released by NCHS on June 27, 2018. The population figures for year 2016 are bridged-race
estimates of the July 1 resident population, from the Vintage 2016 postcensal series released by NCHS on June 26, 2017. The
population figures for year 2015 are bridged-race estimates of the July 1 resident population, from the Vintage 2015 postcensal
series released by NCHS on June 28, 2016. The population figures for year 2014 are bridged-race estimates of the July 1 resident
population, from the Vintage 2014 postcensal series released by NCHS on June 30, 2015. The population figures for year 2013 are
bridged-race estimates of the July 1 resident population, from the Vintage 2013 postcensal series released by NCHS on June 26,
2014. The population figures for year 2012 are bridged-race estimates of the July 1 resident population, from the Vintage 2012
postcensal series released by NCHS on June 13, 2013. The population figures for year 2011 are bridged-race estimates of the July
1 resident population, from the Vintage 2011 postcensal series released by NCHS on July 18, 2012. Population figures for 2010
are April 1 Census counts. The population figures for years 2001 - 2009 are bridged-race estimates of the July 1 resident
population, from the revised intercensal county-level 2000 - 2009 series released by NCHS on October 26, 2012. Population
figures for 2000 are April 1 Census counts. Population figures for 1999 are from the 1990-1999 intercensal series of July 1
estimates. Population figures for the infant age groups are the number of live births. <br/><b>Note:</b> Rates and population
figures for years 2001 - 2009 differ slightly from previously published reports, due to use of the population estimates which
were available at the time of release.
11. Changes to cause of death classification affect reporting trends. More information:
http://wonder.cdc.gov/wonder/help/ucd.html#ICD-10 Changes.
