# Supplementary material for: Mortality trends of Oral Cancer in the United States: a retrospective analysis
Source: Front Oncol. 2026 Jun 30;16:1850969. doi: 10.3389/fonc.2026.1850969 (PMC13366416; doi:10.3389/fonc.2026.1850969)
Supplement: Supplementary file 1 [file DataSheet1.zip › data1/Urbanization Nonmetropolitan 1999-2020.txt]

Notes	Year	Year Code	Deaths	Population	Crude Rate	Crude Rate Lower 95% Confidence Interval	Crude Rate Upper 95% Confidence Interval	Crude Rate Standard Error	Age Adjusted Rate	Age Adjusted Rate Lower 95% Confidence Interval	Age Adjusted Rate Upper 95% Confidence Interval	Age Adjusted Rate Standard Error	% of Total Deaths
	1999	1999	1344	29163427	4.608511887	4.362125251	4.854898524	0.125707468	4.152932631	3.930246825	4.375618437	0.113615207	3.71%
	2000	2000	1343	29325941	4.579563193	4.334633115	4.824493271	0.124964326	4.095409138	3.875622562	4.315195713	0.112136008	3.71%
	2001	2001	1436	29408870	4.882880573	4.630326165	5.135434982	0.12885429	4.331959805	4.107208253	4.556711357	0.114669159	3.97%
	2002	2002	1371	29548977	4.639754534	4.394152279	4.885356788	0.125307273	4.065720395	3.849947374	4.281493416	0.110088276	3.79%
	2003	2003	1482	29722714	4.986085725	4.732227225	5.239944226	0.129519643	4.343050355	4.121195472	4.564905238	0.113191267	4.09%
	2004	2004	1490	29933287	4.97773599	4.724983876	5.230488103	0.12895516	4.288277766	4.069739797	4.506815734	0.111498964	4.12%
	2005	2005	1489	30179558	4.933803206	4.683197736	5.184408675	0.127859933	4.204221783	3.989860899	4.418582667	0.109367798	4.11%
	2006	2006	1508	30495970	4.944915672	4.695333081	5.194498264	0.127338057	4.242787718	4.02669015	4.458885286	0.110253861	4.17%
	2007	2007	1553	30752891	5.049931728	4.798768619	5.301094837	0.128144443	4.250484824	4.037469145	4.463500503	0.108681469	4.29%
	2008	2008	1545	30969063	4.988849679	4.740082977	5.23761638	0.126921786	4.17213708	3.962043028	4.382231131	0.107190842	4.27%
	2009	2009	1533	31141442	4.922700754	4.676273674	5.169127833	0.125728102	4.057198346	3.851952421	4.26244427	0.104717308	4.24%
	2010	2010	1576	31300878	5.035002533	4.786415965	5.2835891	0.126829881	4.131720179	3.925236013	4.338204346	0.105349065	4.35%
	2011	2011	1714	31388404	5.460615328	5.202096459	5.719134196	0.131897382	4.414688543	4.202644652	4.626732435	0.108185659	4.74%
	2012	2012	1767	31402361	5.626965437	5.364596725	5.88933415	0.133861588	4.483238555	4.270824793	4.695652317	0.108374368	4.88%
	2013	2013	1724	31450865	5.481566246	5.222809246	5.740323247	0.132018878	4.338184333	4.12974834	4.546620325	0.106344894	4.76%
	2014	2014	1765	31505264	5.602238407	5.340874687	5.863602127	0.133348837	4.367592284	4.159186789	4.575997779	0.106329334	4.88%
	2015	2015	1789	31594511	5.662375974	5.39998457	5.924767378	0.133873165	4.349911424	4.143491809	4.55633104	0.10531613	4.94%
	2016	2016	2005	31678227	6.329268365	6.05222204	6.606314689	0.141350166	4.799729143	4.583842069	5.015616216	0.110146466	5.54%
	2017	2017	1864	31772269	5.866751286	5.60041472	6.133087851	0.135886003	4.466896802	4.257554709	4.676238895	0.10680719	5.15%
	2018	2018	1892	31896166	5.931747408	5.664460212	6.199034604	0.136371018	4.434934435	4.228722412	4.641146458	0.105210216	5.23%
	2019	2019	1963	31974679	6.13923286	5.867645203	6.410820517	0.138565131	4.544983038	4.337346181	4.752619895	0.105937172	5.42%
	2020	2020	2045	32028405	6.384957353	6.108220233	6.661694472	0.141192408	4.742599638	4.529417279	4.955781998	0.10876651	5.65%
Total			36198	678634169	5.333948931	5.278999571	5.38889829	0.028035388	4.331790941	4.286674806	4.376907075	0.023018436	100.00%
---
Dataset: Underlying Cause of Death, 1999-2020
Query Parameters:
2013 Urbanization: Micropolitan (Nonmetro); NonCore (Nonmetro)
ICD-10 Codes: C00.0 (External upper lip - Malignant neoplasms); C00.1 (External lower lip - Malignant neoplasms); C00.2
(External lip, unspecified - Malignant neoplasms); C00.3 (Upper lip, inner aspect - Malignant neoplasms); C00.4 (Lower lip,
inner aspect - Malignant neoplasms); C00.5 (Lip, unspecified, inner aspect - Malignant neoplasms); C00.6 (Commissure of lip -
Malignant neoplasms); C00.8 (Overlapping lesion of lip - Malignant neoplasms); C00.9 (Lip, unspecified - Malignant neoplasms);
C01 (Malignant neoplasm of base of tongue); C02.0 (Dorsal surface of tongue - Malignant neoplasms); C02.1 (Border of tongue -
Malignant neoplasms); C02.2 (Ventral surface of tongue - Malignant neoplasms); C02.3 (Anterior two-thirds of tongue, part
unspecified - Malignant neoplasms); C02.4 (Lingual tonsil - Malignant neoplasms); C02.8 (Overlapping lesion of tongue -
Malignant neoplasms); C02.9 (Tongue, unspecified - Malignant neoplasms); C03.0 (Upper gum - Malignant neoplasms); C03.1 (Lower
gum - Malignant neoplasms); C03.9 (Gum, unspecified - Malignant neoplasms); C04.0 (Anterior floor of mouth - Malignant
neoplasms); C04.1 (Lateral floor of mouth - Malignant neoplasms); C04.8 (Overlapping lesion of floor of mouth - Malignant
neoplasms); C04.9 (Floor of mouth, unspecified - Malignant neoplasms); C05.0 (Hard palate - Malignant neoplasms); C05.1 (Soft
palate - Malignant neoplasms); C05.2 (Uvula - Malignant neoplasms); C05.8 (Overlapping lesion of palate - Malignant neoplasms);
C05.9 (Palate, unspecified - Malignant neoplasms); C06.0 (Cheek mucosa - Malignant neoplasms); C06.1 (Vestibule of mouth -
Malignant neoplasms); C06.2 (Retromolar area - Malignant neoplasms); C06.8 (Overlapping lesion of other and unspecified parts of
mouth - Malignant neoplasms); C06.9 (Mouth, unspecified - Malignant neoplasms); C07 (Malignant neoplasm of parotid gland); C08.0
(Submandibular gland - Malignant neoplasms); C08.1 (Sublingual gland - Malignant neoplasms); C08.8 (Overlapping lesion of major
salivary glands - Malignant neoplasms); C08.9 (Major salivary gland, unspecified - Malignant neoplasms); C09.0 (Tonsillar fossa
- Malignant neoplasms); C09.1 (Tonsillar pillar (anterior)(posterior) - Malignant neoplasms); C09.8 (Overlapping lesion of
tonsil - Malignant neoplasms); C09.9 (Tonsil, unspecified - Malignant neoplasms); C10.0 (Vallecula - Malignant neoplasms); C10.1
(Anterior surface of epiglottis - Malignant neoplasms); C10.2 (Lateral wall of oropharynx - Malignant neoplasms); C10.3
(Posterior wall of oropharynx - Malignant neoplasms); C10.4 (Branchial cleft - Malignant neoplasms); C10.8 (Overlapping lesion
of oropharynx - Malignant neoplasms); C10.9 (Oropharynx, unspecified - Malignant neoplasms); C11.0 (Superior wall of nasopharynx
- Malignant neoplasms); C11.1 (Posterior wall of nasopharynx - Malignant neoplasms); C11.2 (Lateral wall of nasopharynx -
Malignant neoplasms); C11.3 (Anterior wall of nasopharynx - Malignant neoplasms); C11.8 (Overlapping lesion of nasopharynx -
Malignant neoplasms); C11.9 (Nasopharynx, unspecified - Malignant neoplasms); C12 (Malignant neoplasm of pyriform sinus); C13.0
(Postcricoid region - Malignant neoplasms); C13.1 (Aryepiglottic fold, hypopharyngeal aspect - Malignant neoplasms); C13.2
(Posterior wall of hypopharynx - Malignant neoplasms); C13.8 (Overlapping lesion of hypopharynx - Malignant neoplasms); C13.9
(Hypopharynx, unspecified - Malignant neoplasms); C14.0 (Pharynx, unspecified - Malignant neoplasms); C14.2 (Malignant neoplasm
of Waldeyer ring); C14.8 (Overlapping lesion of lip, oral cavity and pharynx - Malignant neoplasms)
Ten-Year Age Groups: 25-34 years; 35-44 years; 45-54 years; 55-64 years; 65-74 years; 75-84 years; 85+ years
Group By: Year
Show Totals: True
Show Zero Values: True
Show Suppressed: True
Standard Population: 2000 U.S. Std. Population
Calculate Rates Per: 100,000
Rate Options: Default intercensal populations for years 2001-2009 (except Infant Age Groups)
---
Help: See http://wonder.cdc.gov/wonder/help/ucd.html for more information.
---
Query Date: Apr 8, 2026 11:38:48 AM
---
Suggested Citation: Centers for Disease Control and Prevention, National Center for Health Statistics. National Vital Statistics
System, Mortality 1999-2020 on CDC WONDER Online Database, released in 2021. Data are from the Multiple Cause of Death Files,
1999-2020, as compiled from data provided by the 57 vital statistics jurisdictions through the Vital Statistics Cooperative
Program. Accessed at http://wonder.cdc.gov/ucd-icd10.html on Apr 8, 2026 11:38:48 AM
---
Caveats:
1. As of April 3, 2017, the underlying cause of death has been revised for 125 deaths in 2014. More information:
http://wonder.cdc.gov/wonder/help/ucd.html#2014-Revision.
2. Circumstances in Georgia for the years 2008 and 2009 have resulted in unusually high death counts for the ICD-10 cause of
death code R99, "Other ill-defined and unspecified causes of mortality." Caution should be used in interpreting these data.
More information: http://wonder.cdc.gov/wonder/help/ucd.html#Georgia-Reporting-Anomalies.
3. Circumstances in New Jersey for the year 2009 have resulted in unusually high death counts for the ICD-10 cause of death code
R99, "Other ill-defined and unspecified causes of mortality" and therefore unusually low death counts in other ICD-10 codes,
most notably R95, "Sudden Infant Death Syndrome" and X40-X49, "Unintentional poisoning." Caution should be used in
interpreting these data. More information: http://wonder.cdc.gov/wonder/help/ucd.html#New-Jersey-Reporting-Anomalies.
4. Circumstances in California resulted in unusually high death counts for the ICD-10 cause of death code R99, "Other
ill-defined and unspecified causes of mortality" for deaths occurring in years 2000 and 2001. Caution should be used in
interpreting these data. More information: http://wonder.cdc.gov/wonder/help/ucd.html#California-Reporting-Anomalies.
5. The populations used to calculate standard age-adjusted rates are documented here: More information:
http://wonder.cdc.gov/wonder/help/ucd.html#2000 Standard Population.
6. The method used to calculate age-adjusted rates is documented here: More information:
http://wonder.cdc.gov/wonder/help/ucd.html#Age-Adjusted Rates.
7. Deaths of persons with Age "Not Stated" are included in "All" counts and rates, but are not distributed among age groups,
so are not included in age-specific counts, age-specific rates or in any age-adjusted rates. More information:
http://wonder.cdc.gov/wonder/help/ucd.html#Not Stated.
8. The method used to calculate 95% confidence intervals is documented here: More information:
http://wonder.cdc.gov/wonder/help/ucd.html#Confidence-Intervals.
9. The method used to calculate standard errors is documented here: More information:
http://wonder.cdc.gov/wonder/help/ucd.html#Standard-Errors.
10. The population figures for year 2020 are bridged-race estimates of the July 1 resident population, from the Vintage 2020
postcensal series released by NCHS on September 22, 2021. The population figures for year 2019 are bridged-race estimates of the
July 1 resident population, from the Vintage 2019 postcensal series released by NCHS on July 9, 2020. The population figures for
year 2018 are bridged-race estimates of the July 1 resident population, from the Vintage 2018 postcensal series released by NCHS
on June 25, 2019. The population figures for year 2017 are bridged-race estimates of the July 1 resident population, from the
Vintage 2017 postcensal series released by NCHS on June 27, 2018. The population figures for year 2016 are bridged-race
estimates of the July 1 resident population, from the Vintage 2016 postcensal series released by NCHS on June 26, 2017. The
population figures for year 2015 are bridged-race estimates of the July 1 resident population, from the Vintage 2015 postcensal
series released by NCHS on June 28, 2016. The population figures for year 2014 are bridged-race estimates of the July 1 resident
population, from the Vintage 2014 postcensal series released by NCHS on June 30, 2015. The population figures for year 2013 are
bridged-race estimates of the July 1 resident population, from the Vintage 2013 postcensal series released by NCHS on June 26,
2014. The population figures for year 2012 are bridged-race estimates of the July 1 resident population, from the Vintage 2012
postcensal series released by NCHS on June 13, 2013. The population figures for year 2011 are bridged-race estimates of the July
1 resident population, from the Vintage 2011 postcensal series released by NCHS on July 18, 2012. Population figures for 2010
are April 1 Census counts. The population figures for years 2001 - 2009 are bridged-race estimates of the July 1 resident
population, from the revised intercensal county-level 2000 - 2009 series released by NCHS on October 26, 2012. Population
figures for 2000 are April 1 Census counts. Population figures for 1999 are from the 1990-1999 intercensal series of July 1
estimates. Population figures for the infant age groups are the number of live births. <br/><b>Note:</b> Rates and population
figures for years 2001 - 2009 differ slightly from previously published reports, due to use of the population estimates which
were available at the time of release.
11. Changes to cause of death classification affect reporting trends. More information:
http://wonder.cdc.gov/wonder/help/ucd.html#ICD-10 Changes.
